# Supplementary material for: Small RNA in sperm–Paternal contributions to human embryo development
Source: Nat Commun. 2025 Jul 17;16:6571. doi: 10.1038/s41467-025-62015-2 (PMC12267487; doi:10.1038/s41467-025-62015-2)
Supplement: Supplementary file 4 — Supplementary Data 1-12 [file 41467_2025_62015_MOESM4_ESM.xlsx]

## Sheet: 1
Supplementary Data 1: sRNA Data from Study
Sheet contains sequences, biotype annotation, normalised data in cpm per sample, and annotation against human reference genome GRCh38
sequence	Biotype annotation (1 mismatch)	SK02	SK06	SK07	SK08	SK11	SK12	SK13	SK14	SK15	SK16	SK16_2	SK17	SK19	SK20	SK22	SK23	SK24	SK25	SK26	SK28	SK29	SK30	SK31	SK33	SK34	SK36	SK37	SK38	SK43	SK44	SK45	SK46	SK47	SK48	SK49	SK50	SK51	SK52	SK53	SK54	SK55	SK56	SK57	SK58	SK59	SK60	SK61	SK63
AAAAAGCTCGTAGTTGGATCTTGGGAGCGGGCGGG	rRNA	4.25469859661958	2.36402777141624	2.54115850908197	2.87942446063881	1.47974816659202	2.55592143097521	3.22108749349366	2.03058627969931	4.17715923218923	1.57937197010649	1.35556255092773	7.84631019948512	1.93234553185777	3.16063271490692	3.26710136130925	2.7966701319952	2.04584653126721	3.43321975588434	2.82871456441483	9.18953193389375	2.32395273684361	2.20594301637413	0.801139540882952	1.5448689635123	2.09558294336936	3.6357717138415	1.79248916312266	3.02413070199844	2.37710023880802	2.19838631502205	4.83030398960816	2.01235802478742	2.96063080045729	1.21077741596324	0.946285633716252	1.98980778561518	1.04040216861428	2.14100269043751	2.75939317878006	1.60522052738499	1.48175100162252	1.93531694387849	1.6063212944083	1.41165526108035	1.84309494237401	1.26908706952567	2.86482604776238	1.36141848915222
AAAAAGCTCGTAGTTGGATCTTGGGAGCGGGCGGGC	rRNA	3.51012634221115	2.16702545713156	3.04939021089837	6.74865107962221	3.05814621095684	0.608552721660765	0.90593085754509	3.79631347943784	1.73199285237114	2.73757808151792	1.50618061214192	6.91539204022418	2.03404792827133	2.67438152799816	1.93984143327737	2.03394191417833	1.51214743615402	2.74657580470747	4.54614840709526	8.0002983895075	3.48592910526542	3.82363456171515	4.80683724529771	2.52796739483831	1.83363507544819	6.64826827673874	3.24355181898386	4.88513421092055	5.54656722388537	2.77690902950153	7.55509085554097	2.6831440330499	1.69178902883274	0.660424045070859	1.18285704214531	1.46617415782171	1.15600240957142	3.21150403565626	0.919797726260021	2.18893708279771	0.658556000721119	1.04209373901149	1.48275811791535	3.99968990639432	4.98719807936497	1.97413544148437	3.66061106102971	2.49593389677907
AAAAAGTAAAAGGAACTCGG	rRNA	8.0839273335772	4.92505785711718	5.20937494361805	5.75884892127762	10.7528366772354	1.09539489898938	6.24085701864396	2.47201807963394	7.5392630044391	8.00215131520621	4.51854183642577	3.32470771164624	18.6115385436827	5.34876305599632	1.4293568455728	3.55939834981208	8.27233597425436	12.0653151421078	5.25332704819897	10.2706533378812	2.90494092105451	5.44132610705618	7.21025586794657	5.75814795490949	1.17876540564526	3.11637575472128	11.8645711273357	2.32625438615265	6.56532446908881	6.94227257375384	9.41290008231333	10.0617901239371	3.66554289580426	2.75176685446191	11.5919990130241	2.19926123673256	4.16160867445712	6.42300807131252	2.45279393669339	7.5883152203654	7.07947700775203	5.95482136577996	3.95402164777427	4.3526037216644	7.9144665172531	6.62745469641181	10.0268911671683	5.89948011965961
AAAAAGTCATGGAGGCCATGGGGTTGG	mito	4.14833113170409	6.00857058568296	8.38582307997051	3.8692266189834	12.923133988237	1.46052653198584	6.54283397115899	4.3260316393594	11.5126583716435	11.7926440434618	14.0074796929199	5.71849726403153	9.35662047004814	4.98407466581476	0.816775340327312	1.77969917490604	10.4960822038926	7.74926744899609	11.3148582576593	0.97300926358875	3.83452201579196	0.882377206549651	0.801139540882952	7.30301691842179	1.96460900940877	0.831033534592342	9.64529883013621	8.95607938668768	9.84798670363322	6.82656803085794	4.95415793805965	14.2206633751644	2.6786659623185	8.36537123756422	8.04342788658814	0.837813804469548	9.13241903561424	2.81006603119923	2.86159292614229	10.0691105808695	7.40875500811259	5.21046869505747	5.80746929516846	13.7636387955334	2.81885108833672	6.48644502202007	7.32122212205942	3.06319160059249
AAAAATTTCGGTTGGGGCG	rRNA	2.87192155271822	2.36402777141624	10.4187498872361	2.15956834547911	3.94599511091206	1.94736870931445	3.42240546183701	10.2412177584835	4.89033275963617	4.31695005162441	5.12101408128254	5.18654403016813	13.3230139301772	2.79594432472535	1.12306609295005	6.48318985144343	11.1187311481913	28.2504939912769	10.2035775359249	3.45958849276	3.02113855789669	3.23538309068205	4.00569770441476	5.47726268881634	2.75045261317228	3.01249656289724	13.0595639027508	5.35038508815108	6.79171496802291	10.4134088606308	11.2707093090857	26.6972831288465	4.65241982929003	8.03515921502879	5.67771380229751	1.25672070670432	9.24801927657138	4.95106872163673	1.43079646307114	4.66973244330179	3.62205800396615	2.82854014874548	6.79597470711202	5.17606929062794	12.6848298975152	4.37129990614396	3.97892506633664	1.92867619296564
AAAAATTTCGGTTGGGGCGACCTCGG	rRNA	1.27640957898587	3.25053818569734	5.71760664543444	2.51949640305896	2.56489682209284	0.851973810325071	1.10724882588844	2.20715899967316	1.22258318990904	2.42170368749662	2.40988897942708	5.05355572170228	6.00044138840043	1.70187915418065	1.63355068065462	3.30515561053979	4.80329185601866	8.73018737924876	3.53589320551854	1.5135699655825	1.39437164210617	2.64713161964895	4.00569770441476	3.93239372530404	0.654869669802925	2.28534222012894	5.20675423573725	4.18725789507476	3.39585748401145	1.85127268633436	2.35322502057833	8.45190370410717	2.11473628604092	4.29275629296058	2.72057119693422	0.733087078910855	5.43321132498569	1.87337735413282	2.04399494724449	3.64822847132952	4.11597500450699	1.93531694387849	3.21264258881659	3.64677609112423	3.36093783609378	2.53817413905133	3.50145405837624	2.04212773372833
AAAAATTTCGGTTGGGGCGACCTCGGAGCAGAACC	rRNA	1.06367464915489	1.37901619999281	3.17644813635247	2.60947841745392	3.55139559982085	1.70394762065014	2.31515663594856	3.35488167950321	1.32446512240146	3.26403540488675	3.61483346914062	1.59585970159019	6.81406055970897	2.1881303410894	0.102096917540914	0	3.38009426905017	5.49315160941495	2.2225614434688	4.1082613351525	0.929581094737444	5.14720037153963	0.801139540882952	4.35372162444376	2.88142654713287	1.66206706918468	7.5113831597521	6.04826140399688	7.13130071642405	4.62818171583589	8.17436059779842	5.63460246940478	1.97375386697153	3.63233224788973	1.8925712674325	1.15199398114563	1.84960385531428	2.40862802674219	2.75939317878006	8.75574833119085	1.97566800216336	1.19096427315599	1.85344764739419	2.70567258373733	5.20403277846779	4.08928055736048	4.6155530769505	2.60938543754175
AAAAATTTCGGTTGGGGCGACCTCGGAGCAGAACCC	rRNA	7.97755986866171	6.69807868567936	11.8163870672312	9.44811151147109	13.416383377101	8.15460647025425	9.86458044882432	17.0392674774768	6.62232561200732	7.79156838585868	12.501299080778	12.8998659211874	24.8153847249103	5.83501424290508	2.85871369114559	0	16.4557220993232	15.6947188840427	7.27383745135242	4.64882203714625	5.80988184210903	10.0002750075627	5.60797678618066	10.1118695793532	3.92921801881755	8.20645615409938	20.4002338088722	15.9348425451456	22.0730736460744	12.7274997185487	40.0048253498317	26.9655975321514	8.31796272509429	12.5480568563463	8.98971352030439	5.23633627793468	20.6924431313285	11.7755147974063	6.2341845890957	26.8509615489853	6.91483800757175	6.25256243406896	16.5574656500548	14.7047423029203	19.4067055697028	12.2678416720814	15.1199152520792	7.14744706804914
AAAAATTTCGGTTGGGGCGACCTCGGAGCAGAACCCA	rRNA	4.36106606153507	8.3725983570992	9.5293444090574	5.66886690688265	6.51089193300489	5.23355340628258	2.31515663594856	8.56377691873188	7.74302686942394	7.37040252716362	6.77781275463866	9.04320497567777	9.66172765928884	4.497823478906	3.16500444376834	0	9.25078431529519	16.0870868561438	10.5066540963979	0.6486728423925	2.44015037368579	5.58838897481445	4.00569770441476	4.91549215663005	6.41772276406866	5.40171797485022	12.632780768674	9.07239210599532	11.3195249467048	10.9919315751102	18.4542383192722	11.4033621404621	4.79340224835942	7.26466449577945	11.118856196166	2.30398796229126	5.31761108402854	2.81006603119923	2.65719343141784	10.3609688585758	4.77453100522811	4.01950442190148	10.5028700019004	4.23496578324104	6.50504097308474	4.5123095805357	8.27616413798021	2.49593389677907
AAAAATTTCGGTTGGGGCGACCTCGGAGCAGAACCT	rRNA	0.744572254408426	1.37901619999281	2.92233228544427	1.34973021592444	3.55139559982085	0.973684354657224	0.30197695251503	1.14772267983005	0.611291594954521	3.15874394021298	3.01236122428385	3.98964925397549	5.1868222170919	2.91750712145254	1.02096917540914	0	4.09169306253441	4.21795570008648	2.42461248378414	0.54056070199375	2.67254564737015	8.52964632997996	2.40341862264886	2.24708212874517	1.57168720752702	1.66206706918468	4.69461447484506	2.79150526338317	4.07502898081374	7.86790891692101	8.54592244315289	4.69550205783732	5.07536708649821	2.97190820281887	2.60228549271969	1.36144743226302	4.39280915637141	1.2043140133711	1.73739570515782	7.5883152203654	3.62205800396615	3.72176335361248	2.10057400038008	1.52929319950371	4.22827663250508	3.94827088296874	2.70566904510891	1.81522465220296
AAAACAAAGCATCGCGAAGGCCCGCGGCGGGTGTTGACGCGATGTGATTTCTGCCCAGTGCTCT	rRNA	8.29666226340818	1.97002314284687	1.39763717999509	1.79964028789925	1.67704792213762	7.66776429292564	3.62372343018036	1.23600903981697	3.46398570474229	5.05399030434077	2.10865285699869	0.13298830846585	2.94936949599343	4.01157229199724	3.77758594901382	3.30515561053979	1.69004713452508	4.51223167916228	5.55640360867199	5.29749487953875	4.29931256316068	5.2942632392979	5.60797678618066	7.72434481756151	4.58408768862047	5.71335555032235	5.46282411618334	3.02413070199844	6.45212921962176	5.20670443031538	3.96332635044772	1.60988641982994	3.10161321952669	4.95318033803144	6.26914232337017	1.98980778561518	2.31200481914285	7.35969674837893	3.67919090504008	5.39937813756769	5.92700400649007	5.06159816091297	4.07758482426721	2.23512083004388	7.37237976949604	3.38423218540178	4.93386708225743	5.2187708750835
AAAACAAAGCATCGCGAAGGCCCGCGGCGGGTGTTGACGCGATGTGATTTCTGCCCAGTGCTCTG	rRNA	8.72213212307014	1.77302082856218	5.97172249634264	2.06958633108414	2.46624694432004	6.08552721660765	5.83822108195725	1.85401355972546	3.76963150221955	5.05399030434077	7.68152112192381	3.72367263704379	2.7459647031663	3.16063271490692	4.3901674542593	3.81364108908437	1.69004713452508	2.15802384655587	4.14204632646458	6.05427986233	3.25353383158105	2.64713161964895	1.6022790817659	18.397984929101	8.25135783951685	9.24524807233981	14.4252699317966	4.07094517576713	12.3382821919083	10.4134088606308	4.33488819580219	5.0979736627948	4.08849015301245	14.5293289915589	13.129713167813	3.77016212011297	5.08641060211426	9.63451210696878	5.31438686283567	4.96159072100815	3.45741900378587	2.67966961460098	4.571837530239	2.47039670689061	4.55352868115932	3.807261208577	7.32122212205942	6.92054398652377
AAAACATCAGATTGTGAATCTGACAACAGAGG	mito	9.46670437747856	8.66810182852623	4.95525909270985	4.67906474853806	10.0622875328257	1.33881598765368	3.72438241435204	5.82689975913715	6.92797140948458	27.3757808151792	9.18770173406574	10.1071114434046	0	6.92907941344978	1.22516301049097	5.46621889435426	4.98119155438972	7.06262349781922	3.63691872567621	3.78392491395625	1.74296455263271	4.1177602972317	0.801139540882952	2.80885266093146	0.52389573584234	2.9086173710732	2.64605543127631	6.39719956191977	4.30141947974784	3.00831811529333	2.10551712367535	1.87820082313493	1.40982419069395	4.18268561878211	3.90342823907954	6.59778371019769	3.12120650584284	3.47912937196095	2.14619469460671	5.69123641527405	11.6893690127999	1.19096427315599	5.18965341270373	4.82315547535785	3.03568578743955	2.11514511587611	1.43241302388119	2.38248235601638
AAAACATCAGATTGTGAATCTGACAACAGAGGCT	mito	29.1446853868441	52.8951213854385	48.7902433743739	23.2153597139004	39.6572508646662	7.66776429292564	21.4403636285671	55.8852658717245	30.055170085264	95.1834840650844	38.1063694871907	24.8688136831139	0	37.8060297821558	5.20694279458662	31.7803424090364	37.0920871103663	43.9452128753196	15.6589556244392	19.7845216929712	19.5212029894863	30.1478878904464	9.61367449059542	11.2354106437258	7.33454030179276	16.932308267319	10.8402916055513	15.5859043872227	28.072421867828	15.0415905764666	16.5964290924998	12.208305350377	8.31796272509429	18.712014610341	32.1737115463526	12.1483001648084	9.94162072231423	24.487718271879	7.15398231535572	24.0783079107748	49.5563390542642	11.7607721974154	27.1838988284481	20.469001285665	9.21547471187005	14.8060158111328	14.6424442441188	14.8621518399117
AAAACCCCTACGCATTTATATAGAGGAGACAAGTCGTAACATGGTAAGTGTACT	rRNA	11.1685838161264	7.48608794281811	9.6564023345115	3.05938848942873	24.4651696876548	2.43421088664306	14.4948937207214	6.26833155907179	10.3919571142269	15.3725538423698	20.333438263916	2.52677786085114	24.2051703464289	5.34876305599632	0.816775340327312	6.86455396035186	8.80603506936754	16.6756388142954	18.7907467493271	3.6758127735575	10.2253920421119	8.52964632997996	6.40911632706362	23.8752476179174	3.40532228297521	4.67456363208193	22.3634362256256	13.4922754396853	11.5459154456389	9.95059068904717	13.871642226567	20.7943662561367	5.21634950556761	11.9977034854539	8.16171359080267	3.56070866899558	6.12681277072854	11.1064514566446	7.76718079952906	37.7956469629738	27.3300740299264	6.55030350235796	11.367812237351	18.9397080861613	31.7662834185638	17.6262092989676	11.7776181963565	10.0971871278789
AAAACCCCTACGCATTTATATAGAGGAGACAAGTCGTAACATGGTAAGTGTACTA	rRNA	2.55281915797175	1.87152198570453	6.86112797452133	1.61967625910933	8.18793985514252	1.94736870931445	0.90593085754509	0.882863599869266	1.42634705489388	8.00215131520621	4.81977795885416	2.52677786085114	9.86513245211597	6.56439102326821	1.12306609295005	9.53410272271092	6.31543929217268	6.08170356756655	11.3148582576593	1.297345684785	9.5282062210588	7.20608052015548	3.20455816353181	5.75814795490949	3.92921801881755	2.80473817924916	6.31639038433699	4.65250877230529	4.52780997868194	12.1489770040692	9.28904613386184	10.0617901239371	8.0359978869555	6.49416977653011	4.84971387279579	1.15199398114563	3.69920771062855	0.802876008914065	1.43079646307114	15.1766304407308	8.56122800937454	3.12628121703448	2.10057400038008	2.82331052216069	4.3366939820565	7.19149339397877	2.54651204245545	2.9497400598298
AAAACCCCTACGCATTTATATAGAGGAGACAAGTCGTAACATGGTAAGTGTACTG	rRNA	52.5455276682518	51.4176040283033	122.483840137751	36.4427158299599	171.650787324674	28.8453990067202	56.5703491044823	85.1080510273972	78.9584976816257	97.184021893886	123.205574073209	39.0985626889598	199.234994574177	47.4094907236038	23.0739033642466	91.0189006594802	139.562313372098	128.598602856125	131.838303805763	24.4333437301175	50.7783673000329	59.2663357065849	28.0398839309033	139.599977248293	30.9098484146981	41.4477975377931	140.923790872167	99.3310622887179	93.8388618081832	97.7703387470332	167.202830409513	213.846579434077	75.4255942021262	103.246292379411	75.4662792888711	22.4115192695604	56.9909187918711	42.6862411405978	43.0260936394965	204.300794394453	89.3989770978919	37.6642451385583	87.8534184864845	114.696989962778	100.828135082814	96.8736463071258	56.0232649340199	61.8310897156632
AAAACCCCTACGCATTTATATAGAGGAGACAAGTCGTAACATGGTAAGTGTACTGG	rRNA	6.80751775459133	9.75161455709201	19.6939784453853	8.81823741070635	30.3841623540228	5.59868503927904	10.0658984171677	14.478963037856	15.7916995363251	20.0053782880155	17.7729312232747	15.8256087074361	35.3924339519212	9.36033534799356	2.96081060868651	13.2206224421591	25.7954562638039	13.9290630095879	13.3353686608128	3.35147635236125	6.04227711579339	7.64726912343031	3.20455816353181	13.3420501394244	4.3221398206993	6.02499312579448	16.1324024681039	11.398646492148	10.1875724520344	12.1489770040692	21.3028791336565	27.6363835404139	6.62617369626155	14.5293289915589	10.0542848582352	1.78035433449779	15.2592318063428	10.5712007840352	3.16819216822896	18.3870714955008	15.8053440173069	4.76385709262397	11.491375413844	12.8225352881465	9.21547471187005	10.857744928164	7.95785013267328	6.46673782347303
AAAACTCAAAGGACCTGGCG	rRNA	2.23371676322528	2.16702545713156	4.44702739089345	1.52969424471437	1.97299755545603	0.486842177328612	1.50988476257515	3.44316803949014	1.5282289873863	4.948698839667	3.31359734671223	6.64941542329248	2.7459647031663	1.70187915418065	0.816775340327312	3.05091287126749	0.889498491855307	3.04085178378327	1.91948488299578	1.18923354438625	1.1619763684218	4.7060117682648	5.60797678618066	10.9545253776327	1.30973933960585	1.97370464465681	8.53566268153647	3.37306885992134	8.03686271216044	3.23972720108512	7.18352901018649	2.95145843635488	3.10161321952669	5.83374573145926	1.77428556321797	0.314180176676081	4.04600843349998	4.41581804902736	1.53299621043337	1.75114966623817	1.48175100162252	1.33983480730049	2.22413717687303	1.41165526108035	2.71043373878531	4.93533860371092	6.36628010613862	2.49593389677907
AAAACTCAAAGGACCTGGCGG	rRNA	9.57307184239405	8.96360529995326	25.1574692399115	9.98800359784086	9.76633789950734	5.72039558361119	11.4751241955711	13.7726721579605	9.98442938425718	20.0053782880155	27.7137232634114	27.1296149270333	24.2051703464289	14.9522239974443	4.28807053671839	12.3307728547061	11.6524302433045	43.6509368962438	12.2240879390784	1.83790638677875	3.71832437894978	18.8240470730592	14.4205117358931	63.3396275040044	14.1451848677432	7.79093938680321	46.348648360743	15.818529825838	36.1092845799885	18.5127268633436	33.5644200303541	26.1606543222365	11.5605583636904	22.0141348356953	17.6245699279652	3.77016212011297	20.2300421674999	12.846016142625	8.17597978897796	32.1044105476998	4.44525300486755	8.48562044623645	12.6034440022805	13.5283629186867	27.9716761842644	36.3804959930691	38.0385236341783	14.6352487583863
AAAACTCAAAGGACCTGGCGGC	piRNA	2.23371676322528	1.87152198570453	6.60701212361313	1.34973021592444	1.77569779991043	0.365131632996459	1.00658984171677	1.85401355972546	0.713173527446942	3.47461833423428	3.76545153035481	10.1071114434046	5.39022700991903	4.86251186908757	1.73564759819554	2.16106328381447	2.49059577719486	8.33781940714769	4.44512288693759	1.40545782518375	2.67254564737015	3.5295088261986	4.80683724529771	11.0949680106793	3.53629621693579	1.24655030188851	9.98672533739767	1.86100350892212	4.86739572708308	7.63649983112922	6.06884347412307	3.75640164626985	4.79340224835942	3.19204955117582	1.65599985900344	0.733087078910855	3.12120650584284	0.802876008914065	1.22639696834669	2.62672449935725	3.45741900378587	4.16837495604597	2.10057400038008	1.99984495319716	2.38518169013107	12.1268319976897	10.9818331830891	4.31115854898202
AAAACTCAAAGGACCTGGCGGT	rRNA	6.27568043001388	11.5246353856542	16.8987040853951	8.36832733873153	7.20144107741451	3.77302687429674	7.95205974956246	11.2123677183397	9.88254745176476	13.7931818722633	19.1284937742024	26.7306500016358	18.2047289580284	14.3444100138083	7.55517189802764	6.73743259071572	13.4314272270151	35.5093014751466	14.4466493825472	3.56770063315875	5.11269602105594	14.1180353047944	6.40911632706362	23.7348049848708	10.4779147168468	6.85602666038682	31.0698121607928	12.6780864045319	22.4126593944756	16.6614541770092	15.8533054017909	16.6354930049093	12.6884177162455	13.5386929239526	11.4737133088096	2.61816813896734	11.9068248185857	13.1136414789297	7.46058155744239	14.5929138853181	7.73803300847315	7.74126777551395	10.1321804724216	9.52867301229234	11.2754043533469	26.2277994368638	15.2790722547327	12.3662179431326
AAAACTCAAAGGACCTGGCGGTA	piRNA	2.87192155271822	2.95503471427031	10.9269815890525	4.13917266216829	3.45274572204805	2.43421088664306	1.00658984171677	2.38373171964702	1.5282289873863	10.7397293967241	6.77781275463866	12.6338893042557	10.1702396413567	15.9247263712618	3.47129519639108	8.26288902634946	7.64968702995564	13.0462350723605	11.2138327375017	1.0811214039875	5.22889365789812	7.05901765239721	11.2159535723613	15.5891322681696	11.5257061885315	3.11637575472128	8.45030605472111	5.46669780745872	8.37644846056159	19.3226586636148	9.78446192766781	8.04943209914969	8.74090998230248	8.47544191174269	6.74228514022829	1.36144743226302	9.82602048135709	2.14100269043751	3.57699115767786	12.8417642190799	3.95133600432671	4.76385709262397	4.20114800076016	1.52929319950371	4.98719807936497	15.9340932062667	7.48037912471288	3.29009468211786
AAAACTCAAAGGACCTGGCGGTG	rRNA	53.3964673875757	60.3812093282566	201.513869770201	67.2165647530372	51.7911858307208	42.4769799719214	52.4433307534436	95.2609824258938	90.7768018507464	112.977741594951	138.869852439485	163.442631104529	173.09747869589	100.653995690113	65.6483179788077	66.2302335804319	142.675558093591	265.240749140322	119.008062745738	19.89263383337	25.3310848315953	62.2075930617504	72.1025586794657	301.249447884899	87.097666083789	28.8784153270839	151.508012597272	90.9565464985684	161.982401987346	141.390951418786	129.055814286454	140.060118525205	61.1863698761173	123.499296428251	64.8205659095632	13.1955674203954	119.993050113514	54.1941306016994	55.3922630703257	112.511366055802	38.854804042546	30.5184594996223	66.4769889532049	65.5243317018128	101.478639180122	186.555799220273	126.211503104198	58.9948011965961
AAAACTCAAAGGACCTGGCGGTGC	rRNA	8.0839273335772	13.2976562142164	33.1621185435198	16.5566906486731	11.3447359438722	9.25000136924362	11.7771011480862	22.2481627167055	12.8371234940449	25.7964088450727	28.3161955082682	26.7306500016358	34.3754099877855	20.544112646895	10.4138855891732	15.7630498348821	21.4369136537129	38.7463372449804	16.2651087453853	5.18938273914	4.7641031105294	11.9120922884203	10.4148140314784	29.0716250406406	13.0973933960585	4.3629260566098	26.8019808200245	19.1915986857593	30.9023031045042	25.2235903513056	24.2753738964923	26.8314403304989	17.9047672218131	24.4356896676218	11.2371419003805	3.2465284923195	12.9472269871999	10.9726387884922	6.74518332590682	19.408575467473	8.72586700955482	6.84804457064696	15.93964976759	14.1165526108035	14.202672791235	31.1631380405747	21.1678813529109	12.3662179431326
AAAACTCAAAGGACCTGGCGGTGCT	rRNA	11.2749512810419	17.5332059713371	41.9291153998526	14.577086331984	16.1785799547394	8.39802755891855	12.1797370847729	17.4806992774115	11.5126583716435	39.0631333939672	48.3483976497558	19.6822696529457	35.3924339519212	29.6613224014342	9.39291641376409	13.3477438117953	23.0380109390525	42.0814650078395	13.6384452212858	2.05413066757625	5.57748656842466	19.4122985440923	13.6193721950102	41.7114620148321	16.8956374809155	7.27154342768299	20.4855904356875	11.8638973693785	30.449522106636	33.6700219827061	25.6377673294587	14.7572921817744	11.2785935255516	22.6745588807662	12.8931417593839	3.66543539455427	12.7160265052856	21.9452775769844	10.5265739783091	35.8985681578825	18.6042070203716	10.5698079242594	16.9281551795336	15.9987596255773	14.3110901407864	49.9174247346762	27.2158474537426	14.748700299149
AAAACTCAAAGGACCTGGCGGTGCTTCATATCCCTCTAGAGGAG	rRNA	4.25469859661958	3.8415451285514	14.2304876508591	2.69946043184888	5.32709339973128	5.23355340628258	3.42240546183701	5.6503270391633	6.31667981453005	10.4238550027028	12.501299080778	5.98447388096323	12.6110971552823	7.29376780363135	0.102096917540914	3.55939834981208	9.69553356122285	16.8718228003459	7.27383745135242	2.162242807975	1.51056927894835	4.55894890050653	6.40911632706362	9.12877114802724	3.01240048109345	1.55818787736064	9.90136871058231	0	8.82922945842978	6.59515894506614	5.82113557722009	11.5375193421145	3.38357805766548	4.84310966385297	4.37657105593766	0.942540530028242	8.09201686699996	4.01438004457032	4.39458913657565	9.33946488660357	5.76236500630979	2.53079908045648	5.56034294218257	4.94079341378121	8.7818053136644	0	0	5.67257703813424
AAAACTCAAAGGACCTGGCGGTGCTTCATATCCCTCTAGAGGAGCCTGTTCTG	rRNA	4.36106606153507	6.1070717428253	11.8163870672312	5.21895683490784	3.35409584427525	2.43421088664306	5.43558514527054	12.7132358381174	4.58468696215891	11.0556037907454	9.79017397892251	3.19171940318039	9.25491807363457	7.17220500690416	0	4.32212656762895	9.78448341040838	19.8145825911039	4.14204632646458	2.05413066757625	1.04577873157962	3.23538309068205	7.21025586794657	12.9207222402847	3.40532228297521	3.01249656289724	9.90136871058231	0	9.84798670363322	7.98361345981691	5.6972816287686	7.91527489749719	4.22947257208184	6.82438179906554	5.20457098543938	2.93234831564342	3.35240698775713	3.47912937196095	6.2341845890957	11.3824728305481	4.93917000540839	3.72176335361248	9.02011188398505	8.23465568963536	4.77036338026215	0	0.159157002653466	4.42461008974471
AAAACTGCTCGCCAGAACACTACGAGCCACAGCTTAAAACTCAAAGGACCT	rRNA	2.9782890176337	2.75803239998562	3.68467983816886	1.4397122303194	5.91899266636809	1.09539489898938	2.61713358846359	2.47201807963394	2.85269410978777	8.52860863857504	5.42225020371093	0.664941542329248	5.59363180274617	6.07813983635946	0.612581505245484	1.01697095708916	3.20219457067911	5.10078363731388	3.23281664504552	1.5135699655825	2.20775510000143	3.38244595844033	0.801139540882952	1.40442633046573	1.83363507544819	1.24655030188851	3.32890844579922	3.37306885992134	4.52780997868194	2.42979540081384	3.71561845354474	4.82965925948981	1.69178902883274	5.1733216863884	4.1399996475086	2.82762159008473	3.58360746967141	3.3453167038086	1.53299621043337	5.54530727642087	6.25628200685063	2.38192854631199	5.68390611867551	3.52913815270087	2.81885108833672	8.88360948667966	5.41133809021783	2.04212773372833
AAAACTGCTCGCCAGAACACTACGAGCCACAGCTTAAAACTCAAAGGACCTG	rRNA	3.19102394746468	4.03854744283608	5.33643286907214	2.06958633108414	5.72169291082248	0.608552721660765	2.31515663594856	2.6485907996078	5.60350628708311	7.05452813314232	3.916069591569	2.92574278624869	8.94981088439387	3.28219551163411	0.102096917540914	1.52545643563375	2.49059577719486	6.96453150479395	2.32358696362647	1.40545782518375	1.74296455263271	4.1177602972317	4.00569770441476	5.1963774227232	1.30973933960585	0.831033534592342	3.32890844579922	3.48938157922897	6.22573872068766	2.08268177212615	5.57342768031711	6.30538847766725	3.24259563859608	3.41219089953277	4.25828535172313	2.72289486452603	5.43321132498569	2.14100269043751	2.45279393669339	6.27495297068678	5.10380900558867	1.93531694387849	2.84195305933776	3.29386227585414	1.95151229192542	6.48644502202007	5.72965209552476	1.92867619296564
AAAAGAACTTTGAAGAG	rRNA	4.78653592119703	2.16702545713156	3.30350606180657	1.70965827350429	4.43924449977606	2.55592143097521	2.41581562012024	6.18004519908486	4.78845082714375	2.52699515217038	2.86174316306966	5.18654403016813	1.62723834261707	1.45875356072627	5.61533046475027	2.16106328381447	1.69004713452508	1.07901192327794	8.28409265292915	6.37861628352625	5.69368420526684	1.47062867758275	3.20455816353181	7.30301691842179	4.84603555654164	4.77844282390597	10.3281518446591	4.07094517576713	4.41461472921489	3.23972720108512	3.46791055664175	5.76875967105727	3.66554289580426	6.05388707981621	2.95714260536329	3.2465284923195	11.4444238547571	8.43019809359768	3.27039191559118	2.33486622165089	4.60989200504783	1.48870534144499	6.1781588246473	2.11748289162052	5.52928482712203	2.39716446465959	6.52543710879209	2.60938543754175
AAAAGAACTTTGAAGAGAG	rRNA	20.3161857988585	13.4946585285011	7.75053345270002	6.11877697885747	11.8379853327362	13.9967125981976	15.7028015307816	10.3295041184704	22.4140251483324	8.31802570922751	12.6519171419922	23.2729539815237	9.153215677221	8.995646957812	18.2753482398236	6.48318985144343	9.60658371203731	11.771039163032	22.4276654750033	29.1902779076625	11.8521589579024	12.6474066272117	8.81253494971247	20.7855096908928	17.026611414876	22.7495430094654	37.7276290523912	9.30501754461058	9.28201045629797	9.02495434587999	16.1010132986939	16.0988641982994	8.74090998230248	16.7307424751284	7.68857077394455	14.0333812248649	34.4488718052284	35.0589190559142	12.5705689255536	10.0691105808695	14.6528710160449	8.63449098038095	15.5689602381112	10.5874144581026	23.4181475031051	6.62745469641181	19.2579973210693	8.05505939415062
AAAAGAACTTTGAAGAGAGAGTTCAAGAGGGCGTGAAACCGTTAAGAGGT	rRNA	6.0629455001829	1.87152198570453	1.65175303090328	1.07978417273955	2.86084645541124	2.67763197530736	11.4751241955711	1.58915447976468	2.75081217729535	3.79049272825558	1.35556255092773	2.65976616931699	3.76298866730197	2.55281873127097	2.65451985606377	1.3983350659976	3.02429487230804	1.37328790235374	3.53589320551854	2.3784670887725	4.53170783684504	1.91181728085758	1.6022790817659	2.52796739483831	3.40532228297521	2.07758383648086	8.02352292064428	2.55887982476791	2.94307648614326	4.1653635442523	3.96332635044772	2.01235802478742	1.55080660976334	3.08197887699734	2.36571408429063	2.72289486452603	5.89561228881426	7.49350941653127	2.04399494724449	2.48079536050407	1.81102900198308	2.38192854631199	2.22413717687303	1.76456907635043	2.92726843788813	2.11514511587611	1.27325602122772	2.83628851906712
AAAAGAACTTTGGAAA	lncRNA	3.61649380712664	2.56103008570093	2.79527435999017	6.56868705083228	3.65004547759365	1.21710544332153	5.73756209778557	2.73687715959472	1.12070125741662	3.26403540488675	6.47657663221027	2.52677786085114	5.7970365955733	3.4037583083613	0.51048458770457	0.762728217816873	5.15909125276078	4.02177171403594	3.03076560473018	2.91902779076625	2.09155746315925	3.97069742947343	8.01139540882952	6.60080375318893	4.19116588673872	4.05128848113767	3.41426507261459	2.67519254407554	3.16946698507736	5.09099988741948	5.6972816287686	11.2692049388096	6.34420885812277	2.97190820281887	6.97885654865736	0.942540530028242	0.809201686699996	1.47193934967579	1.63519595779559	6.42088210953996	5.43308700594923	2.53079908045648	8.27873282502738	1.76456907635043	1.7346775928226	7.05048371958703	8.91279214859407	4.53806163050739
AAAAGAACTTTGGAAAG	rRNA	6.48841535984486	3.44754049998202	5.08231701816395	6.38872302204235	5.91899266636809	1.94736870931445	3.72438241435204	7.15119515894105	2.44516637981809	2.21112075814909	11.4469726522786	10.7720529857338	9.25491807363457	4.37626068217881	1.63355068065462	2.28818465345062	3.20219457067911	6.27788755361708	4.24307184662225	3.2433642119625	2.44015037368579	8.23552059446341	7.21025586794657	15.448689635123	7.46551423575334	8.51809372957151	5.54818074299871	7.09507587776557	7.2444959658911	9.02495434587999	9.28904613386184	19.9894230462217	14.0982419069395	3.96254427042515	8.51657070344626	1.98980778561518	5.54881156594283	6.28919540316017	1.63519595779559	8.90167747004403	10.3722570113576	7.44352670722495	12.8505703552664	3.76441402954759	3.68618988474802	7.614522417154	15.5973862600396	9.41647788330284
AAAAGAACTTTGGAAAGAG	rRNA	9.46670437747856	3.15203702855499	7.62347552724592	7.64847122357183	5.42574327750408	1.94736870931445	5.03294920858384	12.6249494781305	4.07527729969681	2.10582929347532	10.0914101013509	7.58033358255342	9.35662047004814	3.64688390181567	1.83774451573645	2.28818465345062	5.7817401970595	6.37597954664235	3.33384216520319	2.27035494837375	1.51056927894835	7.79433199118858	1.6022790817659	18.2575422960545	5.2389573584234	7.16766423585895	6.48710363796772	4.41988333369003	5.65976247335242	6.24804531637845	10.2798777214738	15.4280781900369	9.16385723951066	3.19204955117582	15.0222844352455	0.942540530028242	6.24241301168568	2.81006603119923	1.12419722098447	7.15052780380586	8.06731100883371	4.76385709262397	7.66091694256265	5.76425898274475	5.31245012801921	9.30663850985488	13.3691882228911	7.94160785338793
AAAAGCCAGTGGCGCGAAGCTACCGTGCGTAGGATTATGACTG	no_anno	1.27640957898587	1.67451967141984	9.1481706326951	4.31913669095821	3.25544596650245	2.19078979797875	0.704612889201737	6.00347247911101	1.93575671735598	0.52645732336883	9.63955591770832	2.79275447778284	4.5766078386105	4.497823478906	0.816775340327312	0	1.95689668208168	3.23703576983381	2.62666352409949	1.297345684785	2.32395273684361	8.97083493325478	4.80683724529771	11.2354106437258	7.07259243387159	4.3629260566098	6.91388677204454	6.97876315845794	6.45212921962176	9.71918160325537	10.7752935152797	11.4033621404621	6.06224401998398	7.4848058441364	5.44114239386845	1.5709008833804	2.77440578297141	1.60575201782813	2.04399494724449	11.8202602471076	3.95133600432671	6.69917403650246	6.1781588246473	7.64646599751855	4.22827663250508	5.49937730127789	11.3001471883961	9.41647788330284
AAAAGCTCGCTTGATCTTGATTTTCAGTAC	rRNA	5.21200578085898	3.54604165712437	1.90586888181148	2.06958633108414	1.57839804436482	0.973684354657224	5.83822108195725	2.20715899967316	4.27904116468165	4.21165858695064	2.56050704064127	0.664941542329248	3.051071892407	2.55281873127097	2.45032602098194	2.03394191417833	1.51214743615402	4.51223167916228	4.95025048772596	2.48657922917125	3.48592910526542	4.1177602972317	2.40341862264886	2.94929529397803	1.44071327356643	2.70085898742511	1.70713253630729	3.2567561406137	1.81112399147278	1.73556814343846	2.97249476283579	2.28067242809241	0.28196483813879	1.65106011267715	2.48399978850516	2.40871468784995	2.08080433722856	4.01438004457032	0.919797726260021	1.31336224967863	2.4695850027042	1.33983480730049	3.33620576530954	1.05874144581026	4.11985928295367	2.11514511587611	2.22819803714852	4.76496471203276
AAAAGCTGGGTTGAGAGGGC	miRNA	11.9131560705348	55.8501560997088	6.98818589997543	20.3359352532616	13.5150332548738	16.674344573505	14.3942347365498	8.12234511879724	8.5580823293633	27.4810722798529	18.8272576517741	64.499329605937	25.5273014998052	3.89000949527005	87.8033490851861	23.6445747523231	51.9467119243499	16.6756388142954	37.3794424583388	115.679990226662	36.1374650579181	22.2064930314995	44.8638142894453	36.9364124912487	12.1805758583344	13.8159325125977	8.87708918879793	8.49082850945715	4.52780997868194	10.2977043177349	20.683609391399	22.8067242809241	48.7799169980106	12.5480568563463	18.8074269701105	35.8165401410732	142.535097100156	62.7581413634494	14.0013653886248	9.19353574775039	13.3357590146027	43.7679370384827	10.1321804724216	3.88205196797095	29.1642670293299	8.3195707891127	15.2790722547327	13.1603787284714
AAAAGCTGGGTTGAGAGGGCG	miRNA	42.3342510363648	24.4282869713012	11.0540395145066	24.5650899298248	32.5544596650245	66.819088838352	41.9747963995892	13.4195267180128	9.98442938425718	118.137023363965	23.6470356106282	61.83956343662	29.0868853742801	3.76844669854286	215.730786763951	23.5174533826869	63.68809201684	19.4222146190029	61.8276183364956	147.681183784693	78.0848119579453	82.5022688123923	24.8353257673715	28.6502971415009	17.9434289526001	24.9310060377703	14.6813398122427	29.6597434234462	9.50840095523207	15.6201132909461	27.2478686593281	23.2091958858816	80.6419437076938	25.2061843868711	26.8508548566986	94.4635064539416	176.405967700599	80.1537882232541	83.7015930896619	12.8417642190799	12.6772030138815	97.5101998646469	18.9051660034207	8.35229362805872	66.8935046732214	16.2161125550502	23.5552363927129	24.7324358862653
AAAAGCTGGGTTGAGAGGGCGA	miRNA	43.1851907556887	39.9914697997915	13.8493138744968	35.9028237435901	40.0518503757574	81.7894857912068	42.4780913204476	14.8321084778037	16.9124007937418	206.05539636656	43.2273835684732	99.4752547324555	35.4941363483348	7.65845619381292	239.723562386066	38.390653630116	85.7476546148516	24.4249062632915	93.0445040652164	142.059352483957	84.8242748947918	48.9719349635056	55.2786283209237	37.2172977573418	22.7894645091418	34.4878916855822	10.072081964213	26.8682381600631	8.15005796162749	17.8184996059682	37.5277463808018	28.8437983552864	81.4878382221102	24.9860430385142	18.5708555616814	94.5682331795003	236.749293480227	126.452971403965	83.0883946054885	16.6359218292626	13.9943150153238	98.5522936036584	18.163786944463	7.29355218224846	76.1089793850915	18.0492383221428	38.5159946421387	41.750167000668
AAAAGCTGGGTTGAGAGGGCGAA	miRNA	8.61576465815465	8.56960067138389	4.31996946543936	13.2273561160595	7.59604058850571	23.4901350561055	4.52965428772545	0.706290879895413	4.78845082714375	69.1764922906642	8.28399336678058	24.2038721407846	9.56002526287527	2.43125593454378	53.7029786265208	8.00864628707717	19.5689668208168	6.37597954664235	26.2666352409949	31.3525207156375	16.2676691579053	5.44132610705618	22.4319071447227	5.1963774227232	5.76285309426574	7.79093938680321	2.81676868490704	5.58301052676635	2.60349073774211	6.24804531637845	7.92665270089544	8.04943209914969	23.1211167273807	5.83374573145926	5.67771380229751	13.4050208715128	53.5229115631569	35.7279823966759	14.3079646307114	3.7941576101827	2.4695850027042	15.0359239485944	3.08907941232365	1.64693113792707	19.1898708706	3.38423218540178	6.36628010613862	12.593121024658
AAAAGCTGGGTTGAGAGGGCGAAT	piRNA	13.7214029740981	12.7066492713623	5.46349079452624	19.7960431668918	11.5420356994178	38.8256636419568	18.1186171509018	15.0969675577644	5.19597855711343	17.0572172771501	22.8939453045572	23.006977364592	10.8821564162516	4.25469788545162	55.6428200597982	14.3647147688845	29.3534502312251	9.31873933740036	28.8932987650944	28.109156503675	48.1058216526627	19.4122985440923	20.0284885220738	16.2913454334025	7.8584360376351	13.5042949371256	4.26783134076824	17.9121587733754	7.4708864648252	6.36374985927435	24.0276659995893	9.39100411567463	32.7079212240996	15.9602477558791	12.6565703509549	25.8675012129973	71.2097484295996	22.8819662540508	39.0403034923698	7.29645694265904	8.23195000901399	51.9558164164302	12.8505703552664	8.11701775121199	15.2868462867491	11.8448126489062	9.07194915124754	18.719504225843
AAAAGCTGGGTTGAGAGGGCGAT	piRNA	14.0405053688446	9.55461224280732	5.59054871998034	15.0269964039588	10.6541867994626	29.3322411840489	9.26062654379426	8.21063147878417	7.94679073440878	31.3768564727823	16.5679867335612	21.1451410460701	8.64470369515317	2.43125593454378	51.8652341107843	12.5850155939784	22.6822115423103	10.5939352467288	23.9430482773684	23.35222232613	32.0705477684418	9.26496066877133	23.2330466856056	10.3927548454464	7.33454030179276	11.0111943333485	6.0603205038909	14.3064644748388	3.62224798294555	6.13234077348256	18.8258001646267	7.91527489749719	25.2358530134217	8.9157246084566	9.22628492873345	21.9926123673256	50.2861048163569	32.3826656928673	25.5499368405561	7.73424435921858	4.93917000540839	43.0235843677602	8.64942235450621	6.2348107364382	15.9373503840576	9.30663850985488	10.3452051724753	17.0177311144027
AAAAGCTGGGTTGAGAGGGCGT	piRNA	11.4876862108729	12.7066492713623	6.60701212361313	18.4463129509674	12.0352850882818	19.2302660044802	8.05271873373414	9.9763586785227	4.27904116468165	50.5399030434077	9.48893785649412	26.3316850762382	15.4587642548621	2.55281873127097	53.9071724616026	14.1104720296122	27.1297040015869	9.80919930252669	26.7717628417832	38.487921981955	32.4191406789684	12.5003437594534	22.4319071447227	9.8309843132601	5.76285309426574	9.76464403146002	3.75569157987605	15.1206535099922	5.65976247335242	6.47945440217025	19.9404857006901	10.5984189305471	32.0030091287526	12.2178448338109	9.58114204137705	20.2122580328279	48.8989019248712	28.2344729801446	15.023362862247	9.19353574775039	13.8296760151435	34.6868344556683	13.2212598847452	6.2348107364382	16.4794371318147	9.58865785863837	6.52543710879209	12.3662179431326
AAAAGGATTGGCTCTG	rRNA	1.17004211407038	1.67451967141984	5.08231701816395	2.78944244624384	2.07164743322883	2.19078979797875	1.50988476257515	2.11887263968624	0.815055459939362	0.421165858695064	8.73584755042316	2.92574278624869	4.37320304578337	1.70187915418065	1.02096917540914	0.762728217816873	2.49059577719486	3.13894377680854	2.62666352409949	2.59469136957	1.62676691579053	5.00013750378135	4.80683724529771	18.5384275621476	7.33454030179276	5.0900803993781	4.18247471395287	7.5603267549961	6.33893397015471	4.74388625873179	6.68811321638053	14.3548205768169	14.9441364213558	6.49416977653011	10.8822847877369	1.36144743226302	3.46800722871427	3.74675470826564	1.63519595779559	9.48539402545675	4.93917000540839	4.76385709262397	8.40229600152032	2.58803464531397	4.66194603071073	4.08928055736048	9.7085771618614	3.7439008451686
AAAAGGATTGGCTCTGAG	rRNA	1.06367464915489	3.8415451285514	3.30350606180657	4.40911870535317	3.15679608872965	2.43421088664306	0.90593085754509	3.09002259954243	1.73199285237114	0.315874394021298	5.42225020371093	7.18136865715587	5.69533419915973	3.28219551163411	2.04193835081828	1.3983350659976	2.49059577719486	4.02177171403594	6.76870985056406	2.27035494837375	1.62676691579053	9.26496066877133	12.8182326541272	16.8531159655887	5.50090522634457	8.93361049686768	2.13391567038412	7.5603267549961	6.45212921962176	7.86790891692101	10.5275856183768	11.939990947072	21.5703101176174	6.27402842817316	9.58114204137705	0.523633627793468	8.09201686699996	3.3453167038086	1.94179519988227	11.8202602471076	8.39658900919427	5.21046869505747	6.91953788360497	3.64677609112423	2.92726843788813	6.90947404519529	8.7536351459406	3.97080392669397
AAAAGGATTGGCTCTGAGG	rRNA	4.0419636667886	8.17559604281451	19.9480942962935	10.9778057561855	8.68118924400653	6.2072377609398	7.44876482870408	15.1852539177514	5.60350628708311	2.84286954619168	14.6099519377767	15.6926203989702	18.8149433365098	7.65845619381292	3.87968286655473	4.57636930690124	9.60658371203731	16.3813628352196	9.59742441497889	4.1082613351525	3.6021267421076	15.5886639823772	24.0341862264886	42.5541178131116	15.5858981413096	14.2314492798939	10.9256482323667	18.8426605278364	18.2244351641948	23.7194312936589	28.486408143843	37.0273876560885	60.9044050379785	21.7939934873383	16.2051414773908	2.93234831564342	20.5768428903713	6.69063340761721	2.96379267350451	14.5929138853181	9.38442301027594	14.1427007437274	24.9597616515751	10.9403282733727	12.2511604993096	13.2549093928236	15.9157002653466	10.3240902094043
AAAAGGATTGGCTCTGAGGG	rRNA	2.0209818333943	3.94004628569374	4.06585361453116	6.92861510841213	3.35409584427525	1.46052653198584	4.73097225606881	9.44664051860114	4.38092309717407	0.421165858695064	4.81977795885416	7.71332189101927	9.96683484852954	4.37626068217881	1.63355068065462	1.90682054454218	8.00548642669776	6.96453150479395	3.83896976599156	3.13525207156375	2.78874328421233	6.76489191688066	6.40911632706362	19.2406407273805	4.58408768862047	4.77844282390597	3.75569157987605	5.46669780745872	8.37644846056159	8.21502254560871	8.66977639160439	13.4157201652495	15.7900309357722	7.4848058441364	12.3017132383113	0.942540530028242	5.54881156594283	4.14819271272267	1.73739570515782	5.54530727642087	3.78669700414643	5.06159816091297	7.90804329554854	3.64677609112423	3.25252048654237	6.34543534762833	4.6155530769505	3.63044930440591
AAAAGGGACAAGCATCAAGCACGCAGCAATGCAGCC	rRNA	1.48914450881685	2.65953124284328	5.97172249634264	2.51949640305896	1.47974816659202	1.82565816498229	0.805271873373414	1.3242953998039	0.407527729969681	11.8979355081356	7.38028499949543	0	4.78001263143763	7.05064221017697	0.714678422786398	5.08485478544582	5.07014140357525	6.86643951176868	4.95025048772596	1.18923354438625	4.7641031105294	5.58838897481445	8.01139540882952	3.23018056007118	2.09558294336936	0.934912726416385	2.30462892401485	5.23407236884345	4.41461472921489	8.5621361742964	4.70645004115667	3.75640164626985	6.34420885812277	3.3021202253543	1.53771415478891	0.733087078910855	4.04600843349998	2.54244069489454	2.04399494724449	6.56681124839314	6.91483800757175	6.10369189992446	3.33620576530954	2.35275876846724	3.68618988474802	4.5123095805357	1.59157002653466	2.49593389677907
AAAAGGGACAAGCATCAAGCACGCAGCAATGCAGCT	rRNA	13.0831981846052	27.2848205284292	51.5855177343641	22.1355755411608	15.0934312992386	17.8914500168265	15.6021425466099	36.5505530345876	24.3497818656884	85.8125437091193	83.8942600963052	0	42.6133040972844	29.6613224014342	6.5342027226185	30.3820073430388	45.6312726321773	73.863270748026	25.7615076402065	9.18953193389375	15.3380880631678	35.0009625264695	21.6307676038397	42.8350030792047	10.739862584768	13.8159325125977	26.1191278055016	40.9420771962866	47.9947857740285	32.9757947253307	44.0920056487309	37.429859261046	30.3112200999199	36.1031811305403	21.5279981670447	3.77016212011297	31.674466022257	29.0373489890587	12.1617699361047	38.3793635183866	35.0681070383996	21.8839685192414	59.1867615401211	28.7036569753004	28.2969282329186	39.9057378528626	14.4832872414654	21.8961473671982
AAAAGGGACAAGCATCAAGCACGCAGCAATGCAGCTCAAAACG	rRNA	7.0202526844223	7.19058447139108	14.6116614272213	3.8692266189834	6.31359217745929	3.04276360830382	8.25403670207749	10.770935918405	9.37313778930266	26.2175747037677	25.6050704064127	0	15.1536570656214	6.32126542981384	0.816775340327312	4.4492479372651	17.7899698371061	19.4222146190029	7.77896505214079	3.78392491395625	1.51056927894835	10.2944007430793	0	12.0780664420053	1.57168720752702	3.22025494654533	11.4377879932589	5.23407236884345	14.2626014328481	8.3307270885046	9.66060797921632	9.52516131732713	1.69178902883274	8.14522988920726	7.09714225287189	2.40871468784995	6.70481397551425	10.9726387884922	3.47479141031563	15.1766304407308	10.7015350117182	1.93531694387849	17.0517183560265	12.5872594112998	8.67338796411299	9.44764818424662	6.20712310348516	4.87841625279545
AAAAGGGACAAGCATCAAGCACGCAGCAATGCAGCTCAAAACGCT	rRNA	4.0419636667886	3.44754049998202	14.2304876508591	3.41931654700858	7.49739071073291	1.94736870931445	6.0395390503006	5.20889523922867	4.48280502966649	16.9519258124763	11.1457365298502	0	10.5770492270109	9.60346094144794	1.63355068065462	9.15273861380248	9.87343325959391	11.6729471700068	2.02051040315345	0.86489712319	2.32395273684361	4.55894890050653	0.801139540882952	5.1963774227232	2.6194786792117	2.49310060377703	5.88960725026017	3.14044342130607	4.98059097655013	6.71086348796204	6.93582111328351	7.11033168758222	2.6786659623185	5.06325101220992	2.60228549271969	1.5709008833804	1.04040216861428	7.76113475283596	1.63519595779559	6.71274038724632	7.90267200865343	5.65708029749097	4.44827435374605	4.3526037216644	3.25252048654237	2.11514511587611	3.50145405837624	2.9497400598298
AAAAGGTGTTGGTTGATATAGA	rRNA	4.68016845628154	4.23554975712077	3.93879568907706	5.39892086369776	3.55139559982085	1.33881598765368	17.2126862933567	0	3.76963150221955	3.05345247553921	2.56050704064127	1.59585970159019	3.25447668523413	2.30969313781659	3.47129519639108	2.41530602308677	2.22374622963827	2.84466779773274	1.61640832252276	4.9731584583425	1.85916218947489	1.7647544130993	8.01139540882952	2.94929529397803	2.88142654713287	1.97370464465681	1.28034940223047	3.72200701784423	3.16946698507736	1.85127268633436	2.72478686593281	2.95145843635488	0.28196483813879	0.550353370892383	1.8925712674325	2.61816813896734	2.65880554201427	2.40862802674219	0.613198484173347	1.60522052738499	1.97566800216336	1.93531694387849	2.22413717687303	2.11748289162052	5.20403277846779	2.82019348783481	3.18314005306931	3.63044930440591
AAAAGGTGTTGGTTGATATAGAC	rRNA	6.16931296509839	4.03854744283608	3.81173776362296	3.1493705038237	2.66354669986564	0.973684354657224	11.9784191164295	2.82516351958165	4.38092309717407	2.63228661684415	2.86174316306966	1.3298830846585	3.6612862708884	2.06656754436222	3.67548903147291	3.55939834981208	3.02429487230804	3.53131174890961	5.45537808851432	8.97330765309625	5.69368420526684	4.1177602972317	4.00569770441476	5.75814795490949	4.97700949050223	5.29783878302618	1.62177590949193	4.30357061438239	1.35834299360458	2.54549994370974	3.22020265973877	3.48808724296486	0.845894514416369	2.64169618028344	3.78514253486501	4.39852247346513	3.93040819254284	3.74675470826564	1.53299621043337	2.77265363821044	4.93917000540839	3.72176335361248	2.47126352985892	2.47039670689061	6.83029302173898	4.5123095805357	9.7085771618614	5.2187708750835
AAAAGGTGTTGGTTGATATAGACA	rRNA	12.3386259301968	10.047118028519	9.02111270724101	9.44811151147109	12.6271843549186	4.01644796296105	23.4535433120007	4.94403615926789	12.0220680341056	9.37094035596517	6.47657663221027	2.26080124391944	9.66172765928884	5.5918886494507	8.26985032081404	8.00864628707717	5.42594080031737	11.378671190931	9.09229681419053	12.0004475842613	9.64440385790098	7.20608052015548	8.81253494971247	7.72434481756151	8.38233177347744	5.60947635849831	4.77997110166042	8.49082850945715	5.99934822175357	4.62818171583589	8.05050664934693	7.6469604941922	4.08849015301245	3.08197887699734	4.02171394329407	4.39852247346513	8.67001807178567	7.76113475283596	3.16819216822896	5.25344899871451	7.07947700775203	3.87063388775698	6.79597470711202	4.94079341378121	9.43230941097288	7.614522417154	21.0087243502575	10.0971871278789
AAAAGGTGTTGGTTGATATAGACAGCAGGACGG	rRNA	3.72286127204213	4.23554975712077	3.30350606180657	3.05938848942873	4.04464498868486	0.973684354657224	7.95205974956246	1.50086811977775	7.43738107194668	2.73757808151792	1.9580347957845	0.930918159260947	3.76298866730197	4.01157229199724	6.33000888753667	3.05091287126749	2.84639517393698	3.92367972101068	3.43486768536087	5.94616772193125	3.48592910526542	2.79419448740723	1.6022790817659	3.0897379270246	2.48850474525111	2.70085898742511	1.62177590949193	2.90781798269081	2.49029548827507	1.50415905764666	2.22937107212684	3.21977283965987	1.83277144790213	1.21077741596324	1.06457133793078	1.5709008833804	0.462400963828569	1.47193934967579	1.12419722098447	1.31336224967863	3.95133600432671	0.744352670722495	3.70689529478838	1.8822070147738	6.72187567218757	1.69211609270089	10.8226761804357	4.31115854898202
AAAAGGTGTTGGTTGATATAGACAGCAGGACGGTGGCCATGG	rRNA	4.78653592119703	4.23554975712077	1.90586888181148	1.4397122303194	2.36759706654723	2.0690792536466	5.03294920858384	2.11887263968624	4.17715923218923	3.05345247553921	3.01236122428385	3.05873109471454	4.16979825295623	1.21562796727189	2.04193835081828	4.70349067653739	1.95689668208168	2.15802384655587	3.53589320551854	4.43259775634875	2.78874328421233	1.1765029420662	0.801139540882952	4.07283635835061	2.75045261317228	3.73965090566554	1.96320241675339	1.97731622822975	0.905561995736388	1.50415905764666	2.8486408143843	1.07325761321996	1.55080660976334	3.08197887699734	1.41942845057438	1.78035433449779	3.93040819254284	4.68344338533204	2.35059418933116	1.02150397197227	6.91483800757175	2.97741068288998	3.70689529478838	2.94094846058406	12.7932472470667	2.67918381344307	4.45639607429704	4.42461008974471
AAAAGTAAAAGGAACTCGG	rRNA	5.10563831594349	2.65953124284328	5.46349079452624	5.84883093567258	11.8379853327362	0.121710544332153	6.0395390503006	7.68091331886261	11.2070125741662	6.84394520379479	5.42225020371093	2.92574278624869	13.8315259122451	3.76844669854286	0.204193835081828	4.95773341580968	6.31543929217268	7.94545143504662	4.74819944741061	3.35147635236125	2.55634801052797	4.26482316498998	5.60797678618066	5.89859058795606	1.83363507544819	3.6357717138415	10.4135084714745	2.67519254407554	5.77295772281947	4.3967726300441	11.5184172059887	11.2692049388096	3.80652531487366	4.07261494460363	6.15085661915564	2.19926123673256	4.73960987924283	8.69782342990237	2.45279393669339	10.7987562751354	9.54906201045622	3.72176335361248	3.08907941232365	2.35275876846724	8.67338796411299	5.2173579524944	8.91279214859407	6.12638320118498
AAAAGTCATGGAGGCCATGGGGTTGG	mito	2.65918662288724	5.02355901425952	4.95525909270985	5.3089388493028	10.6541867994626	0.973684354657224	3.22108749349366	4.50260435933325	8.5580823293633	6.31748788042596	13.1037713256347	4.65459079630473	6.50895337046827	5.5918886494507	0.204193835081828	1.27121369636146	7.64968702995564	9.02446335832456	5.25332704819897	2.70280350996875	2.55634801052797	2.64713161964895	3.20455816353181	3.0897379270246	1.57168720752702	1.03879191824043	5.46282411618334	2.55887982476791	6.79171496802291	4.85959080162769	3.83947240199623	11.4033621404621	2.25571870511032	4.51289764131754	4.4948567601522	0.209453451117387	8.32321734891424	2.81006603119923	1.94179519988227	2.33486622165089	4.93917000540839	1.93531694387849	6.54884835412613	10.3521385812559	3.57777253519661	4.65331925492744	4.29723907164357	1.81522465220296
AAAAGTCGTAACAAGGTTTCCGTAGG	rRNA	2.76555408780273	1.97002314284687	1.77881095635738	1.07978417273955	3.15679608872965	2.19078979797875	2.61713358846359	3.26659531951628	3.26022183975745	3.68520126358181	3.16297928549804	2.39378955238529	1.72894073903063	1.82344195090784	0.204193835081828	2.28818465345062	2.57954562638039	1.7656558744548	2.2225614434688	2.48657922917125	6.27467238947775	2.50006875189068	2.40341862264886	2.80885266093146	3.01240048109345	3.73965090566554	8.36494942790574	5.35038508815108	4.07502898081374	1.96697722923025	4.2110342473507	2.81730123470239	5.21634950556761	3.7424029220682	4.96799957701032	0.418906902234774	2.08080433722856	7.35969674837893	3.67919090504008	2.33486622165089	6.25628200685063	1.48870534144499	3.45976894180249	1.8822070147738	1.95151229192542	1.97413544148437	4.93386708225743	2.2690308152537
AAAATAACAATACAGGACT	rRNA	7.76482493883073	1.5760185142775	2.41410058362787	2.51949640305896	2.56489682209284	1.82565816498229	7.14678787618905	0.706290879895413	5.29786048960585	5.5804476277096	1.9580347957845	1.59585970159019	2.64426230675273	2.43125593454378	1.12306609295005	3.30515561053979	1.51214743615402	2.05993185353061	1.1112807217344	3.78392491395625	1.1619763684218	2.79419448740723	1.6022790817659	1.26398369741916	3.40532228297521	2.59697979560107	2.98748193853777	2.32625438615265	1.13195249467048	2.77690902950153	1.61010132986939	1.60988641982994	0.986876933485764	3.52226157371125	3.19371401379235	0.628360353352161	0.462400963828569	7.62732208468362	3.37259166295341	1.31336224967863	2.14030700234364	0.744352670722495	0.61781588246473	1.76456907635043	1.95151229192542	1.83312576709263	0.954942015920793	1.70177311144027
AAAATAACAATACAGGACTCT	rRNA	6.48841535984486	0.689508099996405	2.41410058362787	1.52969424471437	1.08514865550082	1.82565816498229	14.2935757523781	2.11887263968624	1.93575671735598	3.79049272825558	3.01236122428385	0.13298830846585	2.1357503246849	0.486251186908757	1.32725992803188	3.17803424090364	1.06739819022637	2.55039181865694	3.63691872567621	6.7029527047225	2.90494092105451	2.50006875189068	1.6022790817659	4.35372162444376	6.28674883010808	3.22025494654533	6.57246026478308	3.14044342130607	1.81112399147278	2.54549994370974	2.97249476283579	3.35393004131237	0.28196483813879	8.14522988920726	3.78514253486501	4.39852247346513	1.27160265052856	20.205712891004	1.73739570515782	1.31336224967863	7.73803300847315	2.67966961460098	0.988505411943567	0.470551753693449	1.62626024327119	2.53817413905133	2.06904103449505	2.9497400598298
AAAATAGACTACGAAAGTGGCTTTAACATATCTGAACACACAATAGCT	rRNA	5.63747564052094	4.62955438569015	9.1481706326951	4.13917266216829	4.14329486645766	3.65131632996459	5.53624412944222	7.06290879895413	6.21479788203763	5.5804476277096	5.72348632613931	1.59585970159019	8.8481084879803	2.91750712145254	1.12306609295005	4.06788382835666	3.82484351497782	0	1.91948488299578	1.297345684785	1.85916218947489	5.2942632392979	2.40341862264886	2.52796739483831	1.96460900940877	1.35042949371256	5.12139760892188	3.6056942985366	3.7354432324126	3.12402265818923	5.94498952567158	4.42718765453233	1.55080660976334	4.51289764131754	4.25828535172313	1.78035433449779	2.54320530105713	0.936688677066409	1.94179519988227	5.54530727642087	6.91483800757175	2.67966961460098	1.97701082388713	2.82331052216069	4.11985928295367	3.52524185979352	2.54651204245545	3.85735238593128
AAAATAGACTACGAAAGTGGCTTTAACATATCTGAACACACAATAGCTAAGACCCAAACTGGGATT	rRNA	5.63747564052094	10.9336284428001	19.312804669023	14.397122303194	6.7081916885505	3.77302687429674	5.73756209778557	9.35835415861422	21.4970877559007	14.5302221249797	5.42225020371093	6.25045049789493	34.4771123841991	5.95657703963227	2.1440352683592	5.72046163362655	10.5850320530782	0	5.1523015280413	2.162242807975	4.99649838421376	4.26482316498998	3.20455816353181	12.499394341145	2.09558294336936	1.86982545283277	11.5231446200742	4.53619605299766	21.7334878976733	7.40509074533743	7.059675061735	7.24448888923472	4.51143741022063	4.95318033803144	5.79599950651204	1.15199398114563	7.74521614412853	3.3453167038086	2.75939317878006	8.46389005348449	7.07947700775203	3.72176335361248	2.10057400038008	5.99953485959147	5.09561542891638	6.20442567323659	3.34229705572278	7.71470477186257
AAAATAGTGGGAAGATTTATAGGTAGAGGCG	rRNA	2.87192155271822	1.67451967141984	7.36935967633772	1.61967625910933	3.05814621095684	0.851973810325071	2.51647460429192	11.5655131582874	3.46398570474229	2.21112075814909	1.65679867335612	3.45769602011209	4.2715006493698	1.70187915418065	2.1440352683592	3.43227698017593	4.98119155438972	7.65117545597082	5.85948016914501	2.3784670887725	1.51056927894835	4.85307463602308	3.20455816353181	14.0442633046573	3.01240048109345	2.38922141195298	5.29211086255261	1.97731622822975	13.0174536887106	11.223340660902	8.29821454624991	6.17123127601476	4.65241982929003	5.94381640563773	4.02171394329407	1.25672070670432	7.74521614412853	4.68344338533204	0.510998736811123	3.64822847132952	3.78669700414643	1.63757587558949	3.21264258881659	3.76441402954759	4.98719807936497	4.08928055736048	4.93386708225743	1.81522465220296
AAAATAGTGGGAAGATTTATAGGTAGAGGCGACAAACCTACCGAGCCTGGTGATAGCTGG	rRNA	5.95657803526741	3.34903934283968	10.6728657381443	5.21895683490784	5.12979364418567	0.730263265992918	3.22108749349366	7.85748603883646	8.65996426185572	4.00107565760311	4.97039602006835	7.44734527408757	10.4753468305974	3.03906991817973	4.28807053671839	3.43227698017593	4.98119155438972	9.90729129555196	2.9297400845725	1.18923354438625	0.697185821053083	4.7060117682648	0.801139540882952	13.7633780385641	2.88142654713287	2.1814630283049	5.97496387707553	1.62837807030685	8.03686271216044	4.2810680871482	5.94498952567158	5.63460246940478	2.6786659623185	9.57614865352746	1.41942845057438	1.04726725558694	4.39280915637141	4.28200538087501	2.65719343141784	5.25344899871451	2.79886300306475	2.08418747802299	3.45976894180249	3.17622433743078	4.22827663250508	5.49937730127789	4.1380820689901	3.97080392669397
AAAATGGATGGCGCTG	rRNA	5.74384310543643	5.51606479997124	12.3246187690476	10.7078597130006	14.402882154829	4.1381585072932	4.52965428772545	19.5112855571108	3.26022183975745	2.63228661684415	26.9606329573404	15.4266437820385	9.25491807363457	9.23877255126637	7.2488811454049	7.37303943889644	9.16183446610966	8.14163542109716	22.3266399548456	7.45973768751375	27.1902470210702	17.3534183954765	44.0626747485624	65.0249391005632	17.2885592827972	26.2814355314828	16.9006121094422	29.3108052655233	40.8634850576045	29.7360675242456	31.9543187004847	57.5534395089202	76.1305062974732	17.3911665201993	33.829711405356	4.29379574790643	15.7216327701713	14.5855808286055	4.08798989448898	25.6835284381598	19.0981240209124	16.5246292900394	26.0718302400116	19.174983963008	23.5265648526565	14.3829867879575	31.0356155174258	14.748700299149
AAAATGGATGGCGCTGA	piRNA	1.91461436847881	1.97002314284687	4.19291153998526	3.50929856140355	5.12979364418567	1.33881598765368	2.61713358846359	3.79631347943784	1.83387478486356	1.78995489945402	9.48893785649412	4.12263756244134	3.9663934601291	4.61938627563319	0	0.889849587453019	1.1563480394119	2.74657580470747	5.85948016914501	4.00014919475375	4.53170783684504	10.5885264785958	24.0341862264886	24.5774607831503	7.46551423575334	12.153865443413	4.52390122121433	6.51351228122741	4.64100522814899	9.83488614615127	11.6422711544402	25.6240255156265	20.1604859269235	7.81501786667183	15.14057013946	1.25672070670432	3.12120650584284	2.81006603119923	1.63519595779559	7.29645694265904	16.6285390182083	6.10369189992446	5.06609023621078	3.99968990639432	4.11985928295367	4.23029023175222	12.8917172149307	7.60125323109988
AAAATGGTTCCCTTTAGAGTGT	miRNA	4.999270851028	8.17559604281451	13.9763717999509	15.8368345335134	9.27308851064334	11.5625017115545	4.42899530355378	9.88807231853577	5.70538821957553	9.05506596194387	9.63955591770832	5.98447388096323	9.35662047004814	9.23877255126637	4.69645820688205	9.40698135307477	10.6739819022637	10.0053832885772	7.27383745135242	6.37861628352625	4.53170783684504	4.26482316498998	7.21025586794657	3.65150845921089	3.53629621693579	6.23275150944257	4.6092578480297	12.4454609659167	9.05561995736388	6.82656803085794	11.7661251028917	12.3424625520295	1.12785935255516	7.37473516995793	4.96799957701032	1.25672070670432	6.47361349359997	4.81725605348439	3.98579014712676	15.0307013018776	8.56122800937454	9.22997311695894	8.77298553099916	8.46993156648208	3.90302458385085	6.90947404519529	7.32122212205942	1.70177311144027
AAAATTGGAACGATACAGAGAAGATTAGCATGGCCCCT	ribonucleoproteins	7.97755986866171	22.064259199885	53.6184445416296	4.49910071974814	3.55139559982085	30.7927677160347	0.90593085754509	10.6826495584181	14.059706683954	8.10744277987998	6.47657663221027	12.2349243788582	3.15277428882057	18.5991078992599	4.90065204196388	6.73743259071572	11.9192797908611	23.2478023469883	13.0322921003398	0.86489712319	0.464790547368722	3.38244595844033	1.6022790817659	17.1340012316819	39.4231541221361	6.95990585221087	30.7283856535313	32.8001868447523	9.62159620469912	12.1489770040692	8.91748428850737	5.2321308644473	2.39670112417971	18.2717319136271	23.8937122513354	3.2465284923195	2.54320530105713	7.09207141207424	52.1218711547345	48.5944032381092	9.05514500991538	6.55030350235796	23.7241298866456	16.4693113792707	5.74611952622486	1.97413544148437	11.3001471883961	3.51699776364323
AAAATTGGAACGATACAGAGAAGATTAGCATGGCCCCTGCGCAAG	ribonucleoproteins	12.2322584652813	68.5568053710711	226.544281084658	16.5566906486731	16.0799300769666	65.7236939393626	12.6830320056313	18.7167083172284	63.4724439427778	17.5836746005189	11.8988268359212	10.1071114434046	19.018348129337	26.986940873436	9.18872257868227	13.7291079207037	16.5446719485087	38.0596932938036	32.4291919706129	1.72979424638	1.39437164210617	5.14720037153963	4.00569770441476	27.3863134440817	84.6091613385379	10.9073151415245	41.4833206322673	82.1167798311884	16.0737254243209	16.892863262801	19.4450699068841	8.72021810741216	1.69178902883274	30.8197887699734	44.0022819678057	6.493056984639	4.04600843349998	18.0647102005665	158.103009169361	74.5697899539754	22.0616260241575	12.2073837998489	55.8505557748115	34.9384677117386	9.97439615872994	6.20442567323659	30.8764585147723	12.25276640237
AAAATTGGAACGATACAGAGAAGATTAGCATGGCCCCTGCGCAAGGATGACA	ribonucleoproteins	11.8067886056193	50.1370889854529	695.133910159374	20.5158992820515	24.859769198746	136.315809652011	22.8495894069706	63.6544655505741	117.062340433791	16.0043026304124	14.0074796929199	30.8532875640771	57.7669611629059	28.2025688407079	23.6864848694921	61.6538642735306	81.6559615523172	48.3593525614566	41.2184122243304	14.9194753750275	5.69368420526684	11.0297150818706	7.21025586794657	25.2796739483831	85.9189006781437	19.321529679272	15.2788361999503	233.207002211803	41.6558518038738	47.4388625873179	25.5139133810072	20.1235802478742	6.06224401998398	72.536574283616	85.6388498513208	3.77016212011297	17.6868368664428	12.043140133711	146.963236706879	47.8647575438433	39.8426380436277	35.1334460581018	76.3620430726406	57.6425898274475	19.7319576183571	9.72966753303011	16.8706422812673	20.1943742557579
AAAATTTCGGTTGGGGCG	rRNA	4.25469859661958	5.81156827139827	22.4892528053755	6.29874100764739	4.43924449977606	5.35526395061473	5.23426717692719	11.6537995182743	7.33549913945426	8.00215131520621	6.62719469342447	7.84631019948512	22.8830391930525	4.61938627563319	4.18597361917748	11.8222873761615	15.4772737582823	44.3375808474207	18.4876701888541	4.5407098967475	4.29931256316068	6.91195478463893	2.40341862264886	7.86478745060808	5.50090522634457	7.16766423585895	13.7424169172737	11.0497083342251	8.94242470789683	10.5291134035267	14.2432040719215	35.0150296313011	6.06224401998398	11.1171380920261	4.61314246436673	0.523633627793468	10.8664226499714	7.22588408022658	3.27039191559118	11.3824728305481	3.78669700414643	2.53079908045648	8.27873282502738	6.35244867486156	15.9373503840576	8.74259981228792	7.00290811675248	4.19770700821934
AAAATTTCGGTTGGGGCGACCTCG	rRNA	2.76555408780273	4.72805554283249	9.4022864836033	2.51949640305896	4.73519413309447	1.82565816498229	3.12042850932198	7.68091331886261	8.5580823293633	3.89578419292934	3.31359734671223	8.37826343334852	8.13619171308533	1.58031635745346	1.22516301049097	4.06788382835666	8.45023567262542	14.0271550026132	3.03076560473018	2.162242807975	1.51056927894835	2.50006875189068	3.20455816353181	5.89859058795606	2.75045261317228	2.80473817924916	6.82853014522918	3.14044342130607	5.77295772281947	8.5621361742964	5.20186583496263	10.8667333338521	2.53768354324911	5.83374573145926	3.43028542222141	1.25672070670432	4.04600843349998	3.74675470826564	1.63519595779559	5.83716555412723	2.63422400288448	1.04209373901149	6.05459564815435	5.41134516747466	4.77036338026215	5.07634827810266	3.50145405837624	2.72283697830443
AAAATTTCGGTTGGGGCGACCTCGG	rRNA	3.08465648254919	3.94004628569374	11.6893291417771	3.95920863337836	3.65004547759365	2.55592143097521	1.7112027309185	4.23774527937247	2.54704831231051	5.5804476277096	3.61483346914062	3.98964925397549	9.153215677221	1.70187915418065	1.32725992803188	6.48318985144343	8.9839347677386	12.3595911211836	5.45537808851432	2.91902779076625	1.39437164210617	2.20594301637413	0.801139540882952	3.51106582616432	2.09558294336936	1.4543086855366	5.54818074299871	5.35038508815108	6.67851971855586	4.97529534452358	5.44957373186561	11.671676543767	1.40982419069395	5.06325101220992	4.25828535172313	0.418906902234774	8.2076171079571	3.47912937196095	2.35059418933116	3.64822847132952	3.78669700414643	2.38192854631199	2.71838988284481	2.35275876846724	8.34813591545875	4.08928055736048	6.04796610083169	1.02106386686416
AAAATTTCGGTTGGGGCGACCTCGGAGCAGAAC	rRNA	2.23371676322528	1.47751735713515	2.28704265817378	1.52969424471437	2.36759706654723	1.33881598765368	3.72438241435204	0.794577239882339	2.24140251483325	2.31641222282285	4.51854183642577	2.79275447778284	7.42427493819037	2.67438152799816	0	0	5.69279034787396	3.04085178378327	5.05127600788363	1.62168210598125	1.27817400526399	2.79419448740723	1.6022790817659	2.94929529397803	2.09558294336936	3.01249656289724	9.73065545695158	2.55887982476791	5.32017672495128	2.89261357239743	11.5184172059887	8.31774650245467	2.53768354324911	3.19204955117582	4.02171394329407	0.628360353352161	3.35240698775713	1.33812668152344	2.14619469460671	6.27495297068678	3.12814100342531	1.63757587558949	1.48275811791535	2.70567258373733	2.81885108833672	3.94827088296874	4.29723907164357	2.83628851906712
AAAATTTCGGTTGGGGCGACCTCGGAGCAGAACC	rRNA	2.87192155271822	4.5310532285478	6.60701212361313	4.5890827341431	6.11629242191369	3.28618469696813	5.73756209778557	4.85574979928096	4.78845082714375	5.2645732336883	5.57286826492512	2.92574278624869	18.2047289580284	3.28219551163411	2.55242293852285	0	5.5148906495029	7.65117545597082	7.47588849166777	1.9460185271775	3.48592910526542	8.82377206549651	6.40911632706362	9.12877114802724	3.66727015089638	4.05128848113767	13.6570602904584	5.81563596538161	12.3382821919083	5.43811351610717	14.614765917276	13.4157201652495	4.79340224835942	7.0445231474225	5.55942809808298	2.72289486452603	6.35801325264282	4.5496307171797	4.08798989448898	15.0307013018776	4.11597500450699	3.12628121703448	4.571837530239	3.76441402954759	9.10705736231864	5.64038697566963	6.84375111409902	4.42461008974471
AAAATTTCGGTTGGGGCGACCTCGGAGCAGAACCC	rRNA	10.5303790266335	18.8137210141876	22.3621948799214	15.9268165479084	13.3177334993282	9.98026463523654	19.628501913477	25.9561898361564	18.0331020511584	16.7413428831288	20.0322021414876	21.5441059714676	47.4950191251356	11.4269028923558	9.08662566114135	0.127121369636146	27.5744532475145	35.2150254960708	16.8712618663313	12.2166718650587	8.01763694211045	23.3829959735657	18.4262094403079	17.2744438647285	9.5610971791227	12.9848989780053	28.6798266099626	18.9589732471441	33.3925985927793	29.273249352662	56.3535465454285	38.234802470961	18.7506617362295	27.957951241333	22.0011409839029	10.4726725558694	28.437659275457	25.1567816126407	7.56278130480461	49.4699780712283	16.7931780183885	13.3983480730049	30.2729782407717	17.1751390098109	30.5736925734983	16.9211609270089	20.2129393369901	19.2867619296564
AAAATTTCGGTTGGGGCGACCTCGGAGCAGAACCCA	rRNA	7.76482493883073	13.0021527427893	22.1080790290132	7.64847122357183	12.1339349660546	5.96381667227549	6.74415193950234	21.1004400368754	9.88254745176476	15.3725538423698	12.3506810195638	10.5060763688021	20.645586471954	7.17220500690416	5.61533046475027	0	18.1457692338483	23.5420783260641	14.0425473019165	7.351625547115	7.66904403158391	11.6179665529037	6.40911632706362	6.88168901928207	11.7876540564526	7.27154342768299	14.5959831854274	16.2837807030685	21.5070973987392	16.892863262801	26.2570370717161	19.9894230462217	6.76715611533095	18.932155958698	13.4845702804566	2.82762159008473	10.9820228909285	14.9870188330625	5.007787620749	20.7219377171517	5.26844800576895	6.55030350235796	13.9626389437029	4.70551753693449	20.0572096670113	10.0116868818136	12.5734032096238	13.3872818099968
AAAATTTCGGTTGGGGCGACCTCGGAGCAGAACCT	rRNA	1.17004211407038	2.16702545713156	4.31996946543936	2.87942446063881	3.25544596650245	0.486842177328612	1.3085667942318	3.09002259954243	1.12070125741662	5.47515616303583	3.31359734671223	5.71849726403153	8.8481084879803	5.71345144617789	2.55242293852285	0	5.7817401970595	8.04354342807189	5.85948016914501	3.6758127735575	4.29931256316068	15.0004125113441	6.40911632706362	3.65150845921089	5.2389573584234	2.28534222012894	5.8042506234448	3.48938157922897	7.35769121535815	15.6201132909461	16.5964290924998	8.18358930080218	9.72778691578824	7.37473516995793	6.26914232337017	3.2465284923195	5.78001204785711	3.07769136750391	2.14619469460671	12.9876933579331	8.72586700955482	5.21046869505747	4.81896388322489	2.11748289162052	7.37237976949604	4.5123095805357	3.81976806368317	4.87841625279545
AAACAAAGCATCGCGAAGGCCCGCGGCGGGTGTTGACGCGATGTGATTTCTGCCCAGTGCTCT	rRNA	4.25469859661958	1.18201388570812	1.90586888181148	1.97960431668918	1.38109828881922	10.4671068125652	2.31515663594856	2.73687715959472	1.22258318990904	1.68466343478026	3.916069591569	1.3298830846585	0.813619171308533	1.58031635745346	2.34822910344102	3.17803424090364	1.24529788859743	1.27519590932847	4.84922496756828	5.29749487953875	3.36973146842323	3.5295088261986	1.6022790817659	15.1678043690299	8.51330570743802	5.92111393397044	12.2913542614125	4.76882149161292	8.26325321109454	11.6861588324856	7.55509085554097	1.60988641982994	3.66554289580426	10.0164313502414	10.0542848582352	3.35125521787819	3.12120650584284	4.95106872163673	3.57699115767786	3.7941576101827	5.59772600612951	6.84804457064696	8.64942235450621	4.82315547535785	5.85453687577627	3.38423218540178	8.11700713532674	4.87841625279545
AAACAAAGCATCGCGAAGGCCCGCGGCGGGTGTTGACGCGATGTGATTTCTGCCCAGTGCTCTG	rRNA	3.61649380712664	2.46252892855859	6.35289627270493	2.78944244624384	3.65004547759365	7.78947483725779	5.23426717692719	1.58915447976468	4.68656889465133	2.73757808151792	7.38028499949543	3.85666094550964	1.72894073903063	3.28219551163411	1.63355068065462	2.92379150163135	4.44749245927654	1.27519590932847	7.27383745135242	3.78392491395625	2.67254564737015	3.82363456171515	5.60797678618066	49.1549215663005	15.1929763394279	9.24524807233981	30.6430290267159	6.16457412330451	31.0154983539713	27.3062721234318	15.3578896079849	4.69550205783732	9.72778691578824	26.1968204544774	22.9474266176191	1.25672070670432	13.2940277100714	7.8949474209883	4.80338812602455	7.15052780380586	9.87834001081678	5.35933922920197	9.51436458995683	5.88189692116811	8.02288386680452	6.34543534762833	12.4142462069703	11.3451540762685
AAACAAAGCATCGCGAAGGCCCGCGGCGGGTGTTGACGCGATGTGATTTCTGCCCAGTGCTCTGA	rRNA	2.9782890176337	0.985011571423435	3.81173776362296	2.33953237426903	2.17029731100163	4.1381585072932	3.52306444600868	0.971149959856192	1.32446512240146	2.94816101086545	3.46421540792643	0.664941542329248	0.711916774894967	1.45875356072627	0.714678422786398	1.01697095708916	1.24529788859743	1.37328790235374	3.63691872567621	1.40545782518375	2.44015037368579	2.9412573551655	4.00569770441476	18.397984929101	8.25135783951685	3.73965090566554	16.7298988558115	1.86100350892212	14.9417729296504	14.2316587761954	9.28904613386184	1.47572921817744	4.93438466742882	13.7588342723096	21.7645695754738	1.15199398114563	4.50840939732855	2.81006603119923	2.45279393669339	3.7941576101827	5.76236500630979	4.01950442190148	3.21264258881659	5.88189692116811	5.31245012801921	2.53817413905133	7.16206511940595	3.97080392669397
AAACAAAGCATCGCGAAGGCCCGCGGCGGGTGTTGACGCGATGTGATTTCTGCCCAGTGCTCTGAATGTCAA	rRNA	22.8690049568302	4.23554975712077	6.35289627270493	1.61967625910933	2.56489682209284	9.85855409090439	16.1054374674683	2.03058627969931	4.17715923218923	8.52860863857504	4.81977795885416	3.98964925397549	10.2719420377702	4.61938627563319	5.51323354720936	5.33909752471811	3.11324472149357	4.51223167916228	1.81845936283811	11.676111163065	1.27817400526399	1.91181728085758	0.801139540882952	3.93239372530404	2.75045261317228	10.0762816069322	1.79248916312266	3.6056942985366	1.47153824307163	2.08268177212615	0.619269742257456	3.21977283965987	1.40982419069395	7.92508854085031	4.73142816858126	2.30398796229126	2.31200481914285	8.56401076175002	3.27039191559118	5.54530727642087	6.91483800757175	1.78644640973399	0.988505411943567	0.470551753693449	16.2626024327119	1.83312576709263	3.66061106102971	2.2690308152537
AAACATATAACTGAACTCCTCACACCCAATTGGACC	rRNA	4.25469859661958	1.97002314284687	3.68467983816886	2.24955035987407	4.73519413309447	0.730263265992918	6.14019803447228	7.50434059888876	9.0674919918254	3.15874394021298	3.01236122428385	2.65976616931699	8.13619171308533	2.55281873127097	2.85871369114559	1.90682054454218	6.31543929217268	4.31604769311175	2.12153592331112	0.97300926358875	1.39437164210617	2.20594301637413	2.40341862264886	4.07283635835061	0.654869669802925	1.66206706918468	3.75569157987605	0.930501754461058	6.56532446908881	5.20670443031538	3.22020265973877	1.74404362148243	1.26884177162455	1.32084809014172	4.73142816858126	3.66543539455427	1.84960385531428	3.47912937196095	1.63519595779559	9.48539402545675	4.11597500450699	1.93531694387849	1.85344764739419	3.4115002142775	3.4693551856452	1.26908706952567	4.29723907164357	6.12638320118498
AAACATCAGATTGTGAATCTGACAACAGAGG	mito	3.29739141238017	4.5310532285478	9.02111270724101	3.68926259019347	11.1474361883266	2.0690792536466	8.85799060710755	9.53492687858807	4.58468696215891	14.6355135896535	7.07904887706704	13.4318191550508	0	6.19970263308665	2.24613218590011	3.94076245872051	6.49333899054374	8.23972741412242	4.14204632646458	3.35147635236125	1.27817400526399	5.2942632392979	1.6022790817659	1.68531159655887	1.17876540564526	3.32413413836937	2.38998555083021	4.53619605299766	6.56532446908881	1.27274997185487	2.97249476283579	2.6831440330499	1.40982419069395	3.85247359624668	3.31199971800688	1.6756276089391	0.462400963828569	4.14819271272267	0.510998736811123	4.08601588788906	3.95133600432671	1.19096427315599	6.79597470711202	1.99984495319716	2.81885108833672	2.39716446465959	2.54651204245545	2.15557927449101
AAACATCAGATTGTGAATCTGACAACAGAGGCT	mito	12.4449933951123	26.5953124284328	29.604496630805	14.0371942456142	26.832766754202	4.25986905162535	18.3199351192452	35.0496849148098	16.8105188612493	49.5922798613438	21.6890008148437	24.0708838323188	0	23.4616197683475	3.47129519639108	20.7207832506917	22.5932616931248	33.3512776285908	12.8302410600244	11.676111163065	11.1549731368493	15.7357268501354	12.8182326541272	6.46036112014235	5.50090522634457	5.92111393397044	11.2670747396281	8.95607938668768	19.3563876588653	12.4960906327569	16.8441369894028	4.29303045287983	6.76715611533095	13.6487635981311	22.0011409839029	6.59778371019769	3.23680674679998	7.76113475283596	3.16819216822896	15.0307013018776	17.9456510196505	6.84804457064696	15.93964976759	9.99922476598579	8.56497061456158	11.985822323298	6.36628010613862	7.14744706804914
AAACATTCGCGGTGCACTTCT	miRNA	9.25396944764758	16.8436978713407	23.5057162090083	11.96760791453	13.6136831326466	8.15460647025425	5.43558514527054	18.5401355972546	6.41856174702247	14.9513879836748	20.4840563251302	3.45769602011209	5.1868222170919	6.6859538199954	6.02371813491393	10.9324377887085	5.42594080031737	4.51223167916228	4.0410208063069	3.78392491395625	9.76060149474316	11.0297150818706	1.6022790817659	16.9935585986353	8.38233177347744	11.0111943333485	5.46282411618334	18.4937223699135	21.8466831471404	17.2399768914887	18.4542383192722	11.671676543767	4.37045499115124	18.712014610341	8.98971352030439	1.15199398114563	11.9068248185857	15.1208315012149	1.22639696834669	36.336355574442	9.7137010106365	7.74126777551395	8.64942235450621	17.9986045787744	20.2740443661141	9.87067720742185	10.0268911671683	4.65151317127008
AAACATTCGCGGTGCACTTCTT	miRNA	2.9782890176337	17.3362036570525	10.291691961782	6.11877697885747	5.03114376641287	6.45065884960411	3.22108749349366	9.71149959856192	0.611291594954521	5.15928176901453	6.92843081585285	3.72367263704379	2.7459647031663	5.34876305599632	2.75661677360468	3.05091287126749	1.51214743615402	2.05993185353061	1.61640832252276	4.43259775634875	1.39437164210617	1.91181728085758	0	8.56700061584094	3.14337441505404	4.3629260566098	5.03604098210652	9.18870482530295	8.48964371002863	8.6778407171923	9.28904613386184	6.57370288097224	1.40982419069395	16.5106011267715	3.19371401379235	0.942540530028242	2.77440578297141	6.02157006685549	1.02199747362225	19.2626463286199	2.63422400288448	6.10369189992446	9.63792776644978	11.7637938423362	7.37237976949604	3.52524185979352	9.39026315655447	2.72283697830443
AAACCATTCGTAGACG	rRNA	8.0839273335772	7.88009257138748	7.36935967633772	9.80803956905094	4.93249388864007	7.05921157126487	9.86458044882432	5.38546795920252	4.27904116468165	4.948698839667	10.8445004074219	4.92056741323643	3.15277428882057	4.61938627563319	6.94259039278216	6.99167532998801	4.89224170520419	5.19887563033915	13.8404962616011	6.59484056432375	7.20425348421519	7.05901765239721	6.40911632706362	10.2523122123998	11.0018104526891	8.31033534592342	8.45030605472111	9.07239210599532	6.33893397015471	6.59515894506614	5.6972816287686	5.50044526775229	5.63929676277579	12.9883395530602	8.87142781608986	6.38833025908031	15.7216327701713	48.0387478666915	4.70118837866233	8.75574833119085	13.1711200144224	6.10369189992446	11.367812237351	11.1756041502194	11.9259084506554	7.614522417154	20.0537823343367	9.52992942406552
AAACCATTCGTAGACGACC	rRNA	3.93559620187311	4.5310532285478	4.95525909270985	4.04919064777332	2.86084645541124	3.16447415263598	3.12042850932198	5.20889523922867	3.97339536720439	3.68520126358181	6.0247224485677	4.25562587090718	2.94936949599343	4.497823478906	4.49226437180022	3.17803424090364	3.64694381660676	3.33512776285908	5.55640360867199	3.56770063315875	3.02113855789669	3.5295088261986	3.20455816353181	4.91549215663005	4.06019195277813	3.94740928931363	3.58497832624532	1.97731622822975	4.30141947974784	2.31409085791795	1.73395527832088	2.6831440330499	0.422947257208184	2.86183752864039	2.12914267586157	5.65524318016945	2.54320530105713	11.3740767929492	1.94179519988227	2.18893708279771	3.62205800396615	2.67966961460098	6.79597470711202	4.11732784481768	8.02288386680452	4.37129990614396	6.04796610083169	3.63044930440591
AAACCATTCGTAGACGACCT	rRNA	2.76555408780273	2.46252892855859	2.54115850908197	2.60947841745392	2.86084645541124	2.92105306397167	1.61054374674683	1.50086811977775	3.15833990726503	3.15874394021298	5.72348632613931	2.79275447778284	1.62723834261707	4.13313508872443	1.12306609295005	2.54242739272291	1.24529788859743	3.04085178378327	4.14204632646458	7.45973768751375	3.6021267421076	4.26482316498998	5.60797678618066	4.35372162444376	6.28674883010808	3.22025494654533	4.18247471395287	5.93194868468925	4.18822423028079	3.70254537266871	2.97249476283579	2.14651522643992	3.94750773394305	4.40282696713906	3.54857112643594	1.98980778561518	3.35240698775713	21.1424015680704	1.32859671570892	4.08601588788906	4.77453100522811	2.53079908045648	4.32471117725311	2.82331052216069	7.37237976949604	4.65331925492744	7.16206511940595	2.83628851906712
AAACCATTCGTAGACGACCTG	rRNA	7.12662014933779	10.047118028519	9.4022864836033	3.77924460458844	6.01764254414089	4.01644796296105	5.33492616109887	6.00347247911101	3.66774956972713	6.31748788042596	3.916069591569	5.18654403016813	4.98341742426477	3.4037583083613	10.5159825067141	6.61031122107957	11.3855806957479	6.76834751874342	17.0733129066467	15.3519239366225	8.59862512632136	13.382720966003	8.81253494971247	13.9038206716107	9.43012324516212	10.2840399905802	18.949171153011	13.7249008783006	8.94242470789683	12.1489770040692	9.9083158761193	13.281562963597	5.07536708649821	10.4567140469553	7.68857077394455	4.71270265014121	10.6352221680571	16.9942088553477	5.007787620749	8.90167747004403	7.73803300847315	4.16837495604597	9.39080141346389	8.82284538175217	10.6249002560384	9.16562883546314	18.1438983024951	6.46673782347303
AAACCATTCGTAGACGACCTGC	rRNA	6.0629455001829	5.71306711425592	7.62347552724592	6.65866906522724	5.91899266636809	4.50329014028966	6.74415193950234	3.61974075946399	13.5502970214919	7.89685985053245	7.38028499949543	6.64941542329248	3.55958387447483	5.10563746254194	10.720176341796	6.61031122107957	5.5148906495029	11.378671190931	11.2138327375017	11.1355504610713	8.83102040000572	5.73545184257273	10.4148140314784	8.98832851498066	4.97700949050223	5.8172347421464	9.64529883013621	8.72345394807242	4.41461472921489	6.01663623058666	3.96332635044772	8.45190370410717	2.11473628604092	6.93445247324402	9.81771344980611	4.39852247346513	14.2188296377285	14.0503301559961	3.47479141031563	5.25344899871451	5.43308700594923	3.42402228532348	7.90804329554854	5.52898310589802	12.7932472470667	5.64038697566963	12.0959322016634	9.18957480177747
AAACCATTCGTAGACGACCTGCT	rRNA	7.12662014933779	2.75803239998562	4.57408531634755	7.01859712280709	4.53789437754887	5.23355340628258	5.13360819275551	4.85574979928096	8.25243653188604	9.37094035596517	9.33831979527993	4.78757910477058	4.06809585654267	6.32126542981384	2.85871369114559	6.10182574253499	6.31543929217268	9.22064734437509	15.8610066647546	11.5679990226662	8.83102040000572	15.1474753791023	10.4148140314784	13.7633780385641	13.4903151979403	8.82973130504364	9.38922894969012	9.42133026391821	10.5271582004355	11.1076361180061	7.43123690708947	9.25684691402214	6.76715611533095	10.7869260694907	10.0542848582352	3.35125521787819	10.7508224090142	28.368285648297	5.4165866101979	8.60981919233767	15.8053440173069	5.95482136577996	10.9971227078722	6.2348107364382	10.2996482073842	8.46058046350444	14.9607582494258	8.1685109349133
AAACCATTCGTAGACGACCTGCTC	piRNA	3.08465648254919	1.5760185142775	4.57408531634755	3.05938848942873	2.56489682209284	3.77302687429674	0.805271873373414	1.50086811977775	2.34328444732567	5.5804476277096	3.61483346914062	5.85148557249738	1.93234553185777	8.75252136435762	4.49226437180022	12.20365148507	5.69279034787396	4.70841566521281	10.809730656871	4.86504631794375	20.5669817210659	13.8239095692779	4.00569770441476	4.35372162444376	11.5257061885315	2.70085898742511	4.43854459439897	5.11775964953582	6.11254347122062	16.1986360054256	3.59176450509325	2.95145843635488	7.75403304881671	4.73303898967449	6.86057084444283	2.19926123673256	5.89561228881426	4.68344338533204	2.75939317878006	5.69123641527405	10.3722570113576	5.50820976334647	1.11206858843651	1.99984495319716	4.87878072981356	4.93533860371092	5.41133809021783	3.17664314135517
AAACCATTCGTAGACGACCTGCTT	rRNA	38.7177572292382	36.8394327712365	54.5078500198083	41.121780578498	35.3166562426629	46.8585595678789	32.1102159507649	29.5759305956204	84.3582401037239	45.6964956684144	58.4398077511067	39.8964925397549	21.0523960576083	54.4601329337807	54.9281416370118	78.1796423262295	56.483154232812	80.2392502946684	106.076796165556	69.7323305571937	103.067303879014	68.972484978631	52.8752096982748	69.5191033580536	59.7241138860267	34.5917708774062	60.6885616657243	67.4613771984267	79.6894556248021	82.8444527134624	41.2433648343466	48.5649069982031	40.0390070157081	63.6208496751594	72.6274223877223	18.6413571494474	58.0313209604854	47.1020591896251	24.6301391142961	49.9077654877878	72.1118820789625	44.5122897092052	30.7672309467435	30.9387778053443	51.1729889882666	48.930357013934	83.5574263930694	37.439008451686
AAACCATTCGTAGACGACCTGCTTC	rRNA	91.5823872922364	176.415572441937	173.179952393936	143.341348931176	94.9998322952078	118.667780723849	88.1772701343888	123.071185821776	158.732050823191	121.6116416982	139.622942745556	99.874219657853	55.9363180274617	179.548250766058	118.43242434746	195.512666500392	175.053303197124	193.829778217927	234.884334366589	172.330751795608	136.880816200089	181.769704549228	159.426768635707	238.752476179174	181.791820337292	71.6766423585895	186.333516337941	188.077667120441	228.20162292557	201.788722810445	143.299018358375	186.880981901925	90.6516954616208	237.752656225509	148.211987380808	52.2586360537881	138.373488425699	126.051533399508	53.9614666072545	150.744800435336	103.722570113576	72.6488206625156	121.586165669059	112.579507071158	184.634746286055	161.17405782976	328.81836748206	101.992935145654
AAACCATTCGTAGACGACCTGCTTCT	rRNA	4.25469859661958	5.71306711425592	7.49641760179182	6.65866906522724	4.83384401086727	1.94736870931445	4.12701835103875	4.59089071932018	8.5580823293633	6.84394520379479	7.22966693828124	2.65976616931699	4.16979825295623	4.01157229199724	3.47129519639108	5.72046163362655	5.24804110194631	5.19887563033915	9.09229681419053	6.16239200272875	10.1091944052697	7.35314338791376	11.2159535723613	10.9545253776327	7.98940997159568	2.07758383648086	6.91388677204454	8.25820307084189	5.20698147548423	4.97529534452358	3.09634871128728	2.41482962974491	1.40982419069395	6.27402842817316	5.55942809808298	0.628360353352161	3.69920771062855	13.7827048196914	2.65719343141784	4.23194502674224	10.3722570113576	4.31724549019047	5.43677976568962	5.76425898274475	5.85453687577627	6.06341599884485	8.59447814328714	3.06319160059249
AAACCATTCGTAGACGACCTGCTTCTGGGTCGGGGTTTCGTACGTAGCAGAGCAGCA	rRNA	1.80824690356332	1.08351272856578	1.39763717999509	1.4397122303194	0.986498777728014	1.46052653198584	0.30197695251503	0.176572719973853	1.22258318990904	3.89578419292934	2.56050704064127	1.46287139312434	1.62723834261707	8.14470738072167	1.32725992803188	5.08485478544582	1.69004713452508	1.86374786748007	5.75845464898734	1.9460185271775	5.80988184210903	6.4707661813641	2.40341862264886	3.23018056007118	8.64427964139861	1.03879191824043	2.64605543127631	1.62837807030685	2.60349073774211	7.40509074533743	2.22937107212684	2.28067242809241	3.38357805766548	3.85247359624668	3.19371401379235	1.04726725558694	1.15600240957142	1.07050134521875	2.35059418933116	5.25344899871451	3.95133600432671	3.12628121703448	1.6063212944083	1.29401732265698	2.16834699102825	3.94827088296874	3.66061106102971	1.70177311144027
AAACCATTCGTAGACGACCTGCTTCTGGGTCGGGGTTTCGTACGTAGCAGAGCAGCC	rRNA	3.51012634221115	3.8415451285514	6.35289627270493	3.68926259019347	3.35409584427525	4.99013231761827	0.704612889201737	1.58915447976468	3.97339536720439	5.89632202173089	7.68152112192381	2.92574278624869	2.54255991033917	16.7756659483521	2.65451985606377	9.78834546198321	5.07014140357525	5.29696762336441	11.71896033829	4.32448561595	17.7782384368536	17.5004812632347	11.2159535723613	6.03903322100263	16.7646635469549	2.1814630283049	6.0603205038909	7.79295219361136	5.43337197441833	12.6117951756528	4.2110342473507	4.69550205783732	6.76715611533095	7.59487651831488	7.57028506973001	4.71270265014121	5.89561228881426	4.95106872163673	5.92758534700902	13.4254807744926	18.274929020011	12.8028659364269	4.81896388322489	3.17622433743078	8.02288386680452	8.46058046350444	12.8917172149307	4.53806163050739
AAACCATTCGTAGACGACCTGCTTCTGGGTCGGGGTTTCGTACGTAGCAGAGCAGCT	rRNA	49.0354013260406	52.6981190711538	55.0160817216247	41.9316187080526	29.9895628429316	56.3519820257868	22.1449765177689	36.020834874666	77.1246228967621	49.48698839667	77.4176834640949	21.9430708968652	24.8153847249103	80.5961342301264	30.0164937570287	42.8399015673811	47.6771191634445	51.1059283661641	90.2157895008016	38.2716977011575	73.6693017579424	63.6782217393331	36.0512793397328	65.1653817336098	74.1312466216911	23.5805765440577	65.6392460210155	59.5521122855077	62.3705824563437	66.6458167080368	39.2617016591227	56.4801818957003	36.3734641199039	73.5272103512223	63.6377088674179	27.6478555474951	49.9393040934855	46.2991831807111	45.8876865656388	78.9476641195708	75.2400230823878	51.3603342798522	55.1091767158539	38.9381576181329	71.1217813057265	74.7351274276226	130.190428170535	50.372484098632
AAACCATTCGTAGACGACCTGCTTCTGGGTCGGGGTTTCGTACGTAGCAGAGCAGCTC	rRNA	11.8067886056193	11.8201388570812	8.89405478178691	6.47870503643732	4.14329486645766	7.18092211559702	4.52965428772545	3.44316803949014	6.62232561200732	7.89685985053245	12.501299080778	1.0639064677268	2.4408575139256	5.5918886494507	3.36919827885016	6.35606848180728	5.7817401970595	7.84735944202135	16.2651087453853	13.0815689882487	10.1091944052697	5.44132610705618	9.61367449059542	9.97142694630667	12.7044715941767	5.92111393397044	10.4988650982899	8.37451579014952	8.37644846056159	7.40509074533743	4.2110342473507	8.31774650245467	3.10161321952669	16.0703184300576	9.10799922451892	9.42540530028242	6.82041421647139	8.56401076175002	12.1617699361047	11.6743311082545	10.0429790109971	3.87063388775698	7.66091694256265	7.05827630540173	18.6477841228429	10.0116868818136	32.149714536	15.5428610844878
AAACCATTCGTAGACGACCTGCTTCTGGGTCGGGGTTTCGTACGTAGCAGAGCAGCTCC	rRNA	7.0202526844223	5.81156827139827	3.68467983816886	4.04919064777332	1.67704792213762	3.52960578563244	2.91911054097862	2.29544535966009	6.01103401705279	3.57990979890804	3.61483346914062	1.0639064677268	3.3561790816477	2.1881303410894	1.53145376311371	2.41530602308677	2.13479638045274	3.82558772798541	7.07178641103708	6.7029527047225	3.71832437894978	4.1177602972317	1.6022790817659	6.46036112014235	13.4903151979403	7.58318100315512	3.07283856535313	4.65250877230529	4.52780997868194	4.62818171583589	3.71561845354474	6.70786008262474	2.8196483813879	7.37473516995793	5.91428521072657	6.59778371019769	3.35240698775713	5.35250672609376	5.21218711547345	6.56681124839314	3.78669700414643	3.12628121703448	2.10057400038008	1.8822070147738	4.44511133160791	2.25615479026785	9.86773416451486	4.87841625279545
AAACCATTCGTAGACGACCTGCTTCTGGGTCGGGGTTTCGTACGTAGCAGAGCAGCTCCC	rRNA	3.29739141238017	4.13704859997843	6.22583834725083	1.88962230229422	2.26894718877443	3.65131632996459	2.61713358846359	2.56030443962087	4.58468696215891	2.94816101086545	5.27163214249674	0.265976616931699	0.3051071892407	2.43125593454378	2.55242293852285	1.77969917490604	1.51214743615402	2.84466779773274	5.96050568930268	4.32448561595	3.95071965263414	3.38244595844033	6.40911632706362	6.03903322100263	6.67967063198983	6.23275150944257	5.71889399662944	6.97876315845794	6.22573872068766	4.97529534452358	1.11468553606342	3.48808724296486	0.845894514416369	7.70494719249336	3.66685683065048	2.51344141340864	0.231200481914284	5.88775739870314	5.31438686283567	5.98309469298041	3.29278000360559	2.08418747802299	3.95402164777427	2.35275876846724	4.87878072981356	4.08928055736048	9.07194915124754	3.7439008451686
AAACCATTCGTAGACGACCTGCTTT	piRNA	2.44645169305626	4.23554975712077	5.08231701816395	3.77924460458844	2.76219657763844	2.67763197530736	0.60395390503006	3.44316803949014	1.93575671735598	7.68627692118492	7.53090306070962	4.65459079630473	2.54255991033917	14.9522239974443	4.59436128934113	15.1274429867013	9.42868401366625	9.71110730950143	13.5374197011281	7.351625547115	11.5035660473759	13.5297838337613	19.2273489811908	8.14567271670123	13.0973933960585	3.01249656289724	9.30387232287476	6.74613771984267	12.1118916929742	22.4466813218041	8.66977639160439	8.58606090575966	7.89501546788611	15.1897530366298	15.9685700689617	2.61816813896734	3.81480795158569	4.14819271272267	2.55499368405561	8.75574833119085	5.59772600612951	3.72176335361248	2.9655162358307	3.4115002142775	5.42086747757062	7.614522417154	10.1860481698218	2.83628851906712
AAACCCCTACGCATTTATATAGAGGAGACAAGTCGTAACATGGTAAGTGTACT	rRNA	7.0202526844223	3.54604165712437	7.62347552724592	2.78944244624384	10.1609374105985	2.31250034231091	3.72438241435204	2.73687715959472	4.58468696215891	14.1090562662846	13.8568616317057	3.32470771164624	13.7298235158315	3.28219551163411	0.204193835081828	3.05091287126749	3.64694381660676	12.3595911211836	10.0015264956096	1.9460185271775	5.57748656842466	8.08845772670513	1.6022790817659	11.0949680106793	3.53629621693579	3.11637575472128	14.2545566781659	10.2355192990716	6.79171496802291	6.82656803085794	5.94498952567158	7.24448888923472	4.37045499115124	10.7869260694907	3.66685683065048	1.15199398114563	4.97081036115712	4.68344338533204	5.51878635756012	22.7649456610962	13.3357590146027	5.65708029749097	5.9310324716614	9.29339713544562	12.2511604993096	12.8318803696484	7.63953612736635	6.80709244576109
AAACCCCTACGCATTTATATAGAGGAGACAAGTCGTAACATGGTAAGTGTACTA	rRNA	2.12734929830979	0.985011571423435	6.98818589997543	2.06958633108414	3.05814621095684	1.46052653198584	0.402635936686707	1.3242953998039	2.24140251483325	8.73919156792258	4.51854183642577	2.65976616931699	8.13619171308533	6.44282822654102	1.22516301049097	6.73743259071572	5.24804110194631	8.43591140017296	8.0820416126138	0.32433642119625	3.95071965263414	5.2942632392979	2.40341862264886	4.63460689053691	5.36993129238398	1.24655030188851	5.20675423573725	7.2113885970732	4.52780997868194	13.4217269759241	7.059675061735	3.89055884792235	8.88189240137187	5.50353370892383	3.66685683065048	0.523633627793468	3.58360746967141	0.267625336304688	1.43079646307114	10.3609688585758	6.25628200685063	3.27515175117898	2.84195305933776	1.52929319950371	3.36093783609378	5.2173579524944	2.06904103449505	1.92867619296564
AAACCCCTACGCATTTATATAGAGGAGACAAGTCGTAACATGGTAAGTGTACTG	rRNA	51.6945879489279	33.9828992141085	139.636660074054	44.0911870535317	75.5658063739659	35.9046105779851	31.7075800140782	61.270733830927	64.2874994027172	109.503123260717	109.047476319075	48.4077442815692	149.095713142289	49.3544954712388	17.1522821468736	76.0185790424151	99.4459313894233	160.184224610261	99.1060352746768	9.51386835509	31.1409666737044	47.060117682648	24.0341862264886	93.9561215081573	31.564718084501	30.1249656289724	131.534561922477	103.983571061023	97.4611097911287	97.4232251183455	126.454881368973	140.462590130162	64.7109303528522	101.375090918377	52.0457098543938	6.07415008240422	57.2221192737854	27.1639716349259	30.2511252192185	129.439146162771	61.0810690668838	33.7936112508013	80.6867542498937	65.1714178865427	64.5083229830904	72.9020016605299	40.7441926792872	49.5783233132932
AAACCCCTACGCATTTATATAGAGGAGACAAGTCGTAACATGGTAAGTGTACTGG	rRNA	5.31837324577447	6.00857058568296	19.6939784453853	9.62807554026101	11.443385821645	9.61513300224008	8.55601365459252	7.59262695887568	12.4295957640753	20.2159612173631	14.4593338765625	8.51125174181437	21.7643128325033	6.6859538199954	1.4293568455728	16.5257780526989	15.4772737582823	21.9726064376598	14.1435728220742	1.72979424638	2.44015037368579	4.85307463602308	1.6022790817659	10.1118695793532	5.50090522634457	4.25904686478575	16.9006121094422	16.2837807030685	8.48964371002863	11.223340660902	19.4450699068841	19.0503226346543	8.1769803060249	11.6674914629185	6.74228514022829	1.25672070670432	10.4040216861428	4.5496307171797	4.70118837866233	12.6958350802267	9.05514500991538	3.87063388775698	11.7385017668299	5.52898310589802	5.31245012801921	10.0116868818136	10.0268911671683	4.76496471203276
AAACCCGTAGATCCGATCTTGT	miRNA	25.9536614393794	36.6424304569518	38.4985514125919	31.493705038237	41.1369990312582	79.8421170818923	21.9436585494255	20.7472945969277	26.5911843805217	27.902238138548	27.2618690797688	47.3438378138424	33.6634932128906	15.438475184353	92.70400112715	26.9497303628629	99.8017307861655	26.7791140958979	38.9958507808616	26.2712501168963	45.2008807316082	11.9120922884203	20.8296280629568	22.0494933883119	15.3239502733884	9.45300645598789	10.754934978736	17.3305951768372	14.1494061833811	13.53743151882	21.426733082108	17.5745934164768	30.1702376808505	21.4637814648029	19.3988554911832	39.1677953589514	127.969466739556	45.7639325081017	43.7414918710321	20.5760085782985	11.195452012259	42.1303611628932	18.287350120956	16.8222251945408	25.2612424454791	22.1385188795033	23.3960793900594	41.4098123783799
AAACCCGTAGGCGTAG	no_anno	1.70187943864783	1.77302082856218	11.3081553654148	4.22915467656325	2.66354669986564	2.19078979797875	1.91252069926186	0.794577239882339	1.42634705489388	0.52645732336883	6.32595857099608	2.12781293545359	4.67831023502407	2.91750712145254	0.204193835081828	1.3983350659976	2.93534502312251	4.61032367218755	3.23281664504552	1.18923354438625	1.27817400526399	3.97069742947343	13.6193721950102	11.9376238089587	4.3221398206993	3.32413413836937	4.6092578480297	4.88513421092055	5.88615297228652	15.735817833842	9.28904613386184	14.7572921817744	7.04912095346974	5.06325101220992	4.73142816858126	0.942540530028242	2.31200481914285	1.60575201782813	2.55499368405561	6.1290238318336	4.28061400468727	5.35933922920197	4.81896388322489	2.47039670689061	2.92726843788813	4.08928055736048	4.6155530769505	3.85735238593128
AAACCTCCCGTGGAGCAGAAGGGCAAAAGCTCGCTTGATC	rRNA	13.0831981846052	3.94004628569374	8.51288100542461	4.13917266216829	5.03114376641287	1.94736870931445	6.44217498698731	1.6774408397516	6.01103401705279	4.31695005162441	4.51854183642577	3.85666094550964	5.59363180274617	3.76844669854286	6.22791196999576	7.88152491744103	3.91379336416335	7.55308346294555	5.1523015280413	3.45958849276	5.57748656842466	2.64713161964895	4.00569770441476	9.40965641412038	3.92921801881755	13.0887781698294	5.03604098210652	4.07094517576713	3.9618337313467	9.71918160325537	6.31655137102605	6.30538847766725	1.69178902883274	9.46607797934898	1.8925712674325	3.66543539455427	5.54881156594283	10.8388261203399	3.27039191559118	4.23194502674224	8.06731100883371	4.46611602433497	7.90804329554854	5.05843135220458	5.31245012801921	4.37129990614396	7.95785013267328	7.60125323109988
AAACCTGCATTAAAAATTTCGGTTGGGGCGACCTCGGAG	rRNA	5.63747564052094	4.03854744283608	11.1810974399607	3.68926259019347	13.1204337437826	2.55592143097521	5.73756209778557	5.20889523922867	16.1992272662948	5.36986469836206	6.77781275463866	6.38343880636078	16.2723834261707	3.28219551163411	2.75661677360468	2.92379150163135	8.18338612506883	7.84735944202135	6.86973537072173	3.2433642119625	3.02113855789669	5.2942632392979	0.801139540882952	6.03903322100263	4.97700949050223	4.05128848113767	6.23103375752163	2.44256710546028	11.2063296972378	9.37206797456768	8.79363034005588	6.43954567931975	3.52456047673487	4.73303898967449	7.21542795708642	2.30398796229126	5.08641060211426	2.40862802674219	5.10998736811123	12.9876933579331	7.90267200865343	3.12628121703448	4.69540070673194	8.35229362805872	7.48079711904745	5.2173579524944	5.72965209552476	5.55912549737155
AAACCTGCATTAAAAATTTCGGTTGGGGCGACCTCGGAGC	rRNA	5.31837324577447	6.89508099996405	14.4846035017672	6.92861510841213	18.0529276324227	2.43421088664306	10.1665574013393	21.0121536768885	15.282289873863	8.73919156792258	9.03708367285155	5.05355572170228	20.8489912647812	6.19970263308665	1.93984143327737	9.15273861380248	17.7010199879206	21.1878704934577	13.4363941809704	6.91917698552	5.92607947895121	10.2944007430793	8.81253494971247	8.14567271670123	4.06019195277813	5.0900803993781	11.3524313664435	9.88658114114874	15.5077491769856	9.71918160325537	20.683609391399	18.7820082313493	3.10161321952669	12.1077741596324	15.0222844352455	1.15199398114563	7.51401566221425	9.23307410251174	3.06599242086674	15.0307013018776	7.57339400829287	4.61498655847947	7.16666423659086	9.17575919702225	12.7932472470667	8.17856111472096	8.11700713532674	6.12638320118498
AAACCTGCATTAAAAATTTCGGTTGGGGCGACCTCGGAGCA	rRNA	3.61649380712664	2.2655266142739	3.81173776362296	1.70965827350429	6.21494229968649	2.31250034231091	2.21449765177689	3.79631347943784	6.72420754449973	3.89578419292934	3.16297928549804	2.12781293545359	9.56002526287527	2.06656754436222	0.204193835081828	1.14409232672531	3.4690441182357	3.72749573496014	4.14204632646458	2.05413066757625	1.74296455263271	3.38244595844033	4.00569770441476	2.24708212874517	1.30973933960585	1.66206706918468	3.49962169942995	2.67519254407554	4.18822423028079	3.70254537266871	6.06884347412307	4.42718765453233	0.28196483813879	2.86183752864039	5.32285668965392	0.628360353352161	1.84960385531428	2.00719002228516	1.22639696834669	4.52380330444861	1.81102900198308	1.93531694387849	1.3591949414224	1.29401732265698	1.19259084506554	3.94827088296874	2.38735503980198	1.81522465220296
AAACGAGAACTTTGAAGGCCGA	rRNA	5.74384310543643	3.54604165712437	2.92233228544427	1.52969424471437	3.55139559982085	1.58223707631799	3.42240546183701	3.09002259954243	5.09409662462101	3.36932686956051	2.86174316306966	4.25562587090718	3.86469106371553	1.70187915418065	5.8195242998321	3.05091287126749	2.40164592800933	4.11986370706121	3.83896976599156	9.83820477628625	3.36973146842323	2.05888014861585	6.40911632706362	3.79195109225747	3.14337441505404	3.22025494654533	4.18247471395287	2.79150526338317	2.15070973987392	2.54549994370974	2.47707896902982	5.36628806609979	2.6786659623185	2.09134280939105	2.95714260536329	4.50324919902382	8.2076171079571	13.1136414789297	2.65719343141784	4.66973244330179	4.28061400468727	3.27515175117898	5.31321658919667	3.4115002142775	10.7333176055898	3.10221283661829	3.97892506633664	6.46673782347303
AAACGAGAACTTTGAAGGCCGAAG	rRNA	16.3805895969854	5.81156827139827	4.06585361453116	1.52969424471437	4.93249388864007	2.43421088664306	5.53624412944222	2.47201807963394	5.39974242209827	5.5804476277096	2.10865285699869	5.18654403016813	3.051071892407	3.28219551163411	12.3537270224506	3.17803424090364	4.53644230846207	6.08170356756655	6.76870985056406	10.5949897590775	3.36973146842323	1.7647544130993	4.00569770441476	5.1963774227232	3.53629621693579	3.22025494654533	3.07283856535313	4.53619605299766	2.82988123667621	2.31409085791795	2.72478686593281	5.90291687270977	0.845894514416369	3.52226157371125	1.8925712674325	3.45598194343689	4.85521012019997	3.61294204011329	1.12419722098447	5.98309469298041	2.96350200324503	3.12628121703448	3.08907941232365	1.99984495319716	9.86597880917853	2.82019348783481	3.34229705572278	3.7439008451686
AAACGAGAACTTTGAAGGCCGAAGTGGAGA	rRNA	9.57307184239405	6.20557289996764	2.54115850908197	4.76904676293302	4.14329486645766	1.21710544332153	14.1929167682064	3.53145439947706	8.45620039687088	6.94923666846855	2.71112510185546	5.58550895556568	7.0174653525361	4.86251186908757	4.18597361917748	1.90682054454218	3.73589366579229	4.61032367218755	3.33384216520319	9.7300926358875	3.25353383158105	5.44132610705618	0.801139540882952	4.21327899139719	3.66727015089638	4.57068444025788	1.96320241675339	1.97731622822975	2.26390498934097	1.96697722923025	3.96332635044772	6.17123127601476	2.39670112417971	2.09134280939105	3.54857112643594	2.51344141340864	4.50840939732855	8.69782342990237	3.16819216822896	1.75114966623817	3.78669700414643	1.33983480730049	2.84195305933776	1.05874144581026	5.63770217667344	1.83312576709263	9.86773416451486	4.99186779355813
AAACGAGAACTTTGAAGGCCGAAGTGGAGAAGGGTTCCATGTGAACAGCAGT	rRNA	33.2930165185482	20.2912383713228	4.70114324180165	4.67906474853806	5.22844352195848	16.0657918518442	19.2258659767903	2.47201807963394	28.7307049628625	11.3714781847667	3.46421540792643	9.17619328414362	14.9502522727943	14.1012844203539	15.1103437960553	7.88152491744103	9.16183446610966	9.31873933740036	6.46563329009104	17.5141667445975	9.76060149474316	6.02957757808928	10.4148140314784	7.58390218451494	15.8478460092308	23.9960933113539	13.4863470368276	4.41988333369003	3.05627173561031	3.93395445846051	3.34405660819026	6.03707407436226	1.83277144790213	6.05388707981621	3.54857112643594	14.2428346759823	4.39280915637141	4.01438004457032	12.3661694308292	6.71274038724632	12.0186470131604	5.21046869505747	2.59482670635186	2.70567258373733	13.4437513443751	3.38423218540178	14.3241302388119	10.0971871278789
AAACGATCTCAACCTATTCT	rRNA	1.91461436847881	2.2655266142739	3.30350606180657	2.33953237426903	0.493249388864007	1.09539489898938	5.03294920858384	1.94229991971238	3.97339536720439	2.94816101086545	1.50618061214192	2.65976616931699	1.5255359462035	2.91750712145254	5.20694279458662	4.1950051979928	3.64694381660676	1.1771039163032	5.1523015280413	3.2433642119625	4.7641031105294	2.20594301637413	1.6022790817659	2.24708212874517	3.14337441505404	2.1814630283049	3.07283856535313	5.46669780745872	1.69792874200573	3.47113628687692	2.47707896902982	3.35393004131237	1.69178902883274	1.54098943849867	2.12914267586157	2.09453451117387	3.35240698775713	5.7539447305508	2.04399494724449	3.0645119159168	3.45741900378587	3.42402228532348	3.33620576530954	2.23512083004388	4.44511133160791	0.987067720742185	2.86482604776238	3.17664314135517
AAACGATCTCAACCTATTCTC	rRNA	3.82922873695762	1.87152198570453	1.65175303090328	0.359928057579851	1.57839804436482	0.851973810325071	4.52965428772545	1.14772267983005	3.26022183975745	4.31695005162441	2.25927091821289	0.398964925397549	0.813619171308533	1.0940651705447	4.08387670163656	1.77969917490604	3.11324472149357	1.27519590932847	9.39537337466355	4.43259775634875	4.41551020000286	4.1177602972317	2.40341862264886	2.66841002788488	4.06019195277813	3.53189252201745	2.30462892401485	7.32770131638083	2.60349073774211	4.2810680871482	1.3623934329664	3.89055884792235	2.39670112417971	3.85247359624668	2.60228549271969	3.03707504120211	3.58360746967141	3.74675470826564	0.919797726260021	3.21044105476998	1.31711200144224	2.08418747802299	3.58333211829543	3.52913815270087	4.3366939820565	3.807261208577	3.34229705572278	3.29009468211786
AAACGATCTCAACCTATTCTCAAA	rRNA	2.0209818333943	1.47751735713515	3.17644813635247	1.97960431668918	1.87434767768323	1.70394762065014	8.35469568624917	2.73687715959472	6.21479788203763	5.05399030434077	2.25927091821289	0.531953233863398	1.11872636054923	0.729376780363135	4.28807053671839	1.3983350659976	0.533699095113184	0.980919930252669	7.27383745135242	5.18938273914	4.7641031105294	4.55894890050653	4.80683724529771	5.75814795490949	4.06019195277813	4.46680524843384	4.26783134076824	6.04826140399688	2.60349073774211	5.20670443031538	2.60093291748132	2.81730123470239	1.97375386697153	3.7424029220682	2.2474283800761	3.56070866899558	2.42760506009999	3.47912937196095	1.73739570515782	3.7941576101827	2.63422400288448	0.595482136577996	1.3591949414224	1.64693113792707	4.44511133160791	2.25615479026785	3.18314005306931	2.9497400598298
AAACGATCTCAACCTATTCTCAAAC	rRNA	2.34008422814077	1.28051504285047	4.44702739089345	2.33953237426903	1.87434767768323	1.09539489898938	3.82504139852372	0.176572719973853	9.88254745176476	4.21165858695064	3.916069591569	2.65976616931699	1.5255359462035	1.94500474763503	3.77758594901382	1.3983350659976	4.00274321334888	1.07901192327794	12.4261389793937	9.7300926358875	7.43664875789955	5.58838897481445	12.0170931132443	9.55009904716696	3.14337441505404	3.6357717138415	4.6092578480297	12.5617736852243	3.7354432324126	5.43811351610717	6.56425926792904	6.70786008262474	2.25571870511032	6.05388707981621	3.78514253486501	1.5709008833804	6.12681277072854	4.41581804902736	1.32859671570892	2.62672449935725	2.79886300306475	1.19096427315599	4.07758482426721	2.82331052216069	5.63770217667344	2.39716446465959	2.70566904510891	3.7439008451686
AAACGATCTCAACCTATTCTCAAACT	rRNA	3.29739141238017	3.8415451285514	2.54115850908197	1.4397122303194	3.84734523313926	1.21710544332153	6.44217498698731	0.971149959856192	7.33549913945426	5.47515616303583	4.51854183642577	0.531953233863398	2.54255991033917	1.70187915418065	5.00274895950479	2.16106328381447	1.24529788859743	3.23703576983381	7.27383745135242	7.45973768751375	10.8063802263228	7.05901765239721	10.4148140314784	9.12877114802724	6.28674883010808	1.97370464465681	2.56069880446094	11.8638973693785	5.09378622601718	6.01663623058666	5.6972816287686	5.76875967105727	2.25571870511032	5.28339236056687	4.61314246436673	2.40871468784995	5.66441180689997	5.08488138978908	1.22639696834669	3.64822847132952	4.60989200504783	2.23305801216749	4.81896388322489	1.99984495319716	6.72187567218757	3.24322251101004	2.70566904510891	3.40354622288054
AAACGATCTCAACCTATTCTCAAACTT	rRNA	2.87192155271822	2.36402777141624	3.04939021089837	1.70965827350429	2.36759706654723	1.21710544332153	4.42899530355378	0	4.27904116468165	4.73811591031947	1.9580347957845	1.0639064677268	0.9153215677221	1.33719076399908	5.41113662966845	2.16106328381447	3.4690441182357	0.686643951176868	7.98101609245613	3.892037054355	7.43664875789955	4.85307463602308	3.20455816353181	4.91549215663005	3.79824408485696	2.28534222012894	3.67033495306068	8.83976666738005	3.7354432324126	4.62818171583589	8.4220684947014	7.24448888923472	3.10161321952669	2.42155483192648	3.07542830957782	4.60797592458252	6.47361349359997	2.67625336304688	1.32859671570892	4.52380330444861	2.79886300306475	1.93531694387849	3.58333211829543	0.823465568963536	2.92726843788813	2.67918381344307	5.0930240849109	2.04212773372833
AAACGATCTCAACCTATTCTCAAACTTTA	rRNA	2.0209818333943	1.77302082856218	2.79527435999017	1.16976618713452	3.55139559982085	1.09539489898938	3.32174647766533	3.70802711945092	4.68656889465133	3.15874394021298	2.86174316306966	0.398964925397549	1.8306431354442	1.70187915418065	4.49226437180022	3.17803424090364	1.69004713452508	1.96183986050534	10.6076796165556	5.621831300735	11.7359613210602	4.85307463602308	6.40911632706362	4.63460689053691	5.89382702822632	4.05128848113767	5.37746748936798	9.65395570253348	3.5090527334785	5.09099988741948	3.22020265973877	6.57370288097224	6.34420885812277	3.7424029220682	2.01085697164703	3.56070866899558	3.23680674679998	2.27481535858985	1.12419722098447	2.77265363821044	1.97566800216336	2.38192854631199	4.07758482426721	2.82331052216069	3.79460723429943	4.37129990614396	2.86482604776238	2.9497400598298
AAACGATCTCAACCTATTCTCAAACTTTAAA	rRNA	1.38277704390136	2.85653355712796	3.93879568907706	1.97960431668918	1.47974816659202	0.486842177328612	5.83822108195725	3.61974075946399	8.25243653188604	3.26403540488675	3.46421540792643	1.46287139312434	2.33915511751203	1.58031635745346	4.49226437180022	1.65257780526989	2.22374622963827	1.96183986050534	5.35435256835665	6.91917698552	5.46128893158248	3.23538309068205	1.6022790817659	3.93239372530404	4.3221398206993	1.35042949371256	4.52390122121433	7.09507587776557	2.37710023880802	4.97529534452358	4.08718029889921	8.85437530906465	1.55080660976334	1.98127213521258	3.90342823907954	1.88508106005648	1.38720289148571	4.41581804902736	1.32859671570892	1.89707880509135	0.658556000721119	1.78644640973399	2.34770035336597	2.47039670689061	4.66194603071073	1.69211609270089	5.0930240849109	3.40354622288054
AAACGATCTCAACCTATTCTCAAACTTTAAAT	rRNA	2.12734929830979	2.75803239998562	2.54115850908197	4.49910071974814	2.17029731100163	0.973684354657224	9.86458044882432	2.03058627969931	6.41856174702247	3.47461833423428	4.0666876527832	1.59585970159019	2.23745272109847	4.01157229199724	4.59436128934113	2.66954876235906	2.22374622963827	2.45229982563167	10.9107561770286	4.00014919475375	10.3415896789541	11.3238408173872	7.21025586794657	2.66841002788488	5.2389573584234	1.97370464465681	5.29211086255261	11.2823337728403	3.7354432324126	4.51247717293999	5.32571978341412	6.30538847766725	4.08849015301245	3.63233224788973	5.08628528122485	3.14180176676081	7.05161469838568	5.48631939424611	1.22639696834669	3.64822847132952	3.78669700414643	2.23305801216749	3.70689529478838	3.64677609112423	6.39662362353333	2.53817413905133	4.1380820689901	4.08425546745665
AAACGATCTCAACCTATTCTCAAACTTTAAATG	rRNA	10.5303790266335	3.64454281426671	3.30350606180657	0.719856115159702	1.77569779991043	0.608552721660765	5.53624412944222	1.05943631984312	3.97339536720439	4.21165858695064	1.05432642849935	0	4.8817150278512	3.4037583083613	3.87968286655473	1.52545643563375	2.84639517393698	2.35420783260641	5.96050568930268	6.37861628352625	3.48592910526542	5.44132610705618	1.6022790817659	3.93239372530404	4.19116588673872	3.32413413836937	4.6092578480297	6.28088684261214	3.5090527334785	2.08268177212615	3.59176450509325	3.48808724296486	1.12785935255516	1.76113078685562	2.48399978850516	12.2530268903671	3.23680674679998	1.07050134521875	2.14619469460671	3.0645119159168	2.79886300306475	0.595482136577996	3.58333211829543	1.76456907635043	3.90302458385085	2.96120316222655	6.04796610083169	3.17664314135517
AAACGGATCCGTAACTTCG	rRNA	3.19102394746468	2.65953124284328	7.49641760179182	14.1271762600091	10.5555369216898	2.55592143097521	4.83163124024048	12.2718040381828	3.87151343471197	4.31695005162441	21.6890008148437	10.3730880603363	13.0179067409365	4.25469788545162	3.67548903147291	2.92379150163135	5.7817401970595	5.59124360244022	11.71896033829	6.16239200272875	4.99649838421376	13.382720966003	15.2216512767761	30.6164940041529	14.2761588017038	7.89481857862725	10.3281518446591	16.8653442996067	11.5459154456389	17.4713859772805	21.179025185205	40.3813176974009	11.1376111064822	8.80565393427812	12.4199989425258	3.03707504120211	13.9876291558142	6.69063340761721	3.37259166295341	28.1643237986639	4.93917000540839	12.0585132657044	17.6695342384913	10.1168627044092	7.9144665172531	15.3700545086997	22.4411373741386	8.9626717202521
AAACGGATCCGTAACTTCGG	rRNA	1.91461436847881	2.95503471427031	9.2752285581492	12.2375539577149	7.39874083296011	3.65131632996459	4.73097225606881	13.6843857979736	4.78845082714375	1.57937197010649	12.8025352032064	10.2400997518704	11.1872636054923	5.83501424290508	1.02096917540914	3.17803424090364	4.26959276090547	5.39505961638968	6.16255672961803	3.56770063315875	3.36973146842323	13.0885952304865	13.6193721950102	18.5384275621476	7.07259243387159	7.16766423585895	6.0603205038909	8.02557763222663	6.67851971855586	10.6448179464225	13.2523724843096	23.4775102891866	9.16385723951066	8.36537123756422	5.91428521072657	1.88508106005648	6.82041421647139	3.47912937196095	2.14619469460671	18.0952132177944	5.10380900558867	9.08110258281445	11.2442490608581	9.29339713544562	4.66194603071073	8.46058046350444	13.8466592308515	9.87028404635358
AAACGGATCCGTAACTTCGGG	rRNA	2.34008422814077	1.37901619999281	5.97172249634264	3.77924460458844	4.14329486645766	1.33881598765368	2.01317968343353	8.91692235867958	4.07527729969681	1.89524636412779	11.8988268359212	5.31953233863398	7.6276797310175	3.03906991817973	3.98177978409565	2.16106328381447	3.11324472149357	5.49315160941495	4.34409736677992	2.27035494837375	2.20775510000143	7.05901765239721	10.4148140314784	20.6450670578462	4.3221398206993	3.22025494654533	4.43854459439897	7.44401403568846	8.48964371002863	10.4134088606308	9.53675403076483	18.7820082313493	7.04912095346974	6.71431112488707	6.15085661915564	0.942540530028242	3.35240698775713	4.5496307171797	2.45279393669339	15.4684887184372	3.95133600432671	5.50820976334647	8.89654870749211	7.1759142438251	3.14410313699096	6.34543534762833	11.9367751990099	6.35328628271035
AAACGGATCCGTAACTTCGGGA	rRNA	2.55281915797175	1.97002314284687	6.22583834725083	7.55848920917687	6.8068415663233	3.04276360830382	2.81845155680695	10.1529313984966	2.85269410978777	2.84286954619168	11.5975907134928	7.84631019948512	10.8821564162516	6.92907941344978	1.73564759819554	1.27121369636146	1.33424773778296	6.86643951176868	5.45537808851432	2.162242807975	6.04227711579339	13.5297838337613	13.6193721950102	19.6619686265202	9.95401898100446	9.24524807233981	8.45030605472111	9.77026842184111	10.5271582004355	14.8101814906749	13.871642226567	23.3433530875341	6.62617369626155	11.777562137097	8.51657070344626	0.523633627793468	7.05161469838568	1.2043140133711	2.35059418933116	23.6405204942153	5.92700400649007	7.89013830965845	13.591949414224	5.88189692116811	3.79460723429943	7.89654176593748	14.6424442441188	5.89948011965961
AAACGGCGGGAGTAAC	rRNA	5.74384310543643	9.35760992852263	7.87759137815412	7.28854316599198	4.43924449977606	2.55592143097521	6.34151600281563	6.79804971899335	2.75081217729535	3.89578419292934	6.62719469342447	6.78240373175833	5.59363180274617	4.01157229199724	4.49226437180022	1.52545643563375	7.91653657751223	6.76834751874342	5.25332704819897	11.24366260147	5.92607947895121	13.2356580982448	11.2159535723613	29.0716250406406	6.941618499911	8.93361049686768	5.71889399662944	12.9107118431472	10.3007677015014	8.21502254560871	10.2798777214738	12.0741481487245	15.5080660976334	13.0984102272387	11.8285704214531	5.02688282681729	13.0628272281571	14.9870188330625	1.63519595779559	9.33946488660357	9.38442301027594	4.76385709262397	7.78448011905559	6.35244867486156	10.6249002560384	11.7038029745145	14.005816233505	9.87028404635358
AAACGGCGGGAGTAACTA	rRNA	2.23371676322528	0.985011571423435	2.03292680726558	3.23935251821866	2.86084645541124	0.973684354657224	3.42240546183701	5.38546795920252	1.5282289873863	2.00053782880155	6.0247224485677	3.05873109471454	2.64426230675273	2.43125593454378	1.73564759819554	0.381364108908437	3.73589366579229	6.17979556059182	4.34409736677992	2.3784670887725	2.20775510000143	6.4707661813641	8.81253494971247	17.5553291308216	3.79824408485696	5.60947635849831	4.52390122121433	5.93194868468925	5.32017672495128	7.17368165954563	9.28904613386184	15.0256065850794	21.7112925366868	4.62296831549601	12.6565703509549	1.04726725558694	2.77440578297141	6.82444607576955	1.32859671570892	3.94008674903588	6.91483800757175	5.50820976334647	9.88505411943567	5.2937072290513	4.66194603071073	5.07634827810266	7.79869313001981	3.97080392669397
AAACGGCGGGAGTAACTATG	rRNA	4.78653592119703	7.48608794281811	7.11524382542953	7.7384532379668	4.53789437754887	3.04276360830382	6.84481092367402	12.4483767581566	4.27904116468165	4.42224151629817	6.17534050978189	5.58550895556568	6.61065576688183	7.05064221017697	2.55242293852285	3.43227698017593	6.76018853810033	8.33781940714769	8.89024577387518	7.5678498279125	9.64440385790098	13.9709724370361	17.6250698994249	23.3134770857311	10.8708365187286	8.62197292139555	7.34066990612137	10.119206579764	14.6021871812493	14.1159542332995	17.5872606801118	25.221553910669	29.1833607473647	15.8501770817006	15.4954272521036	2.40871468784995	10.4040216861428	10.4373881158828	2.86159292614229	10.7987562751354	9.54906201045622	8.48562044623645	19.1522923564066	10.2345006428325	8.89022266321581	12.8318803696484	10.5043621751287	9.41647788330284
AAACGGCGGGAGTAACTATGACTC	rRNA	1.80824690356332	3.74304397140905	4.70114324180165	2.69946043184888	0.986498777728014	1.21710544332153	0.100658984171677	4.85574979928096	2.95457604228019	3.05345247553921	3.916069591569	2.39378955238529	2.33915511751203	1.33719076399908	2.85871369114559	1.3983350659976	1.77899698371061	0.882827937227402	3.83896976599156	2.27035494837375	2.44015037368579	2.50006875189068	8.01139540882952	3.79195109225747	2.75045261317228	2.80473817924916	5.20675423573725	6.16457412330451	5.32017672495128	4.0496590013564	4.33488819580219	10.8667333338521	6.76715611533095	3.96254427042515	4.25828535172313	5.34106300349337	3.69920771062855	3.21150403565626	0.715398231535572	3.0645119159168	2.4695850027042	0.595482136577996	3.45976894180249	4.23496578324104	1.40942554416836	3.38423218540178	4.93386708225743	1.58832157067759
AAACGGTAACGCAGGTGTCCTAAGGCGAGCTCAGGGAGGAC	rRNA	1.91461436847881	2.95503471427031	1.01646340363279	0.899820143949627	1.08514865550082	0.730263265992918	2.11383866760521	3.9728861994117	1.73199285237114	2.73757808151792	2.25927091821289	1.19689477619265	3.25447668523413	2.1881303410894	6.02371813491393	1.77969917490604	0.533699095113184	2.64848381168221	1.71743384268043	6.7029527047225	3.6021267421076	3.67657169395688	4.00569770441476	3.93239372530404	3.40532228297521	10.0762816069322	4.43854459439897	3.9546324564595	0.792366746269339	6.24804531637845	2.47707896902982	1.07325761321996	1.26884177162455	3.7424029220682	1.53771415478891	3.56070866899558	2.54320530105713	7.62732208468362	2.65719343141784	1.02150397197227	4.11597500450699	1.04209373901149	6.67241153061908	1.52929319950371	4.01144193340226	1.41009674391741	2.06904103449505	7.71470477186257
AAACGGTCCTGTAAGCAG	no_anno	2.0209818333943	10.1456191856614	5.33643286907214	6.56868705083228	4.63654425532167	1.21710544332153	3.22108749349366	7.3277678789149	3.26022183975745	7.15981959781609	8.43461142799478	23.2729539815237	1.72894073903063	7.17220500690416	2.1440352683592	3.94076245872051	12.1861293384177	3.82558772798541	6.2635822497757	1.83790638677875	4.41551020000286	8.82377206549651	3.20455816353181	22.3303786544051	2.6194786792117	28.1512609843156	11.693857873705	9.42133026391821	5.09378622601718	5.90093168769076	45.5782530301488	40.3813176974009	9.02287482044127	38.8549479850022	4.37657105593766	0.837813804469548	2.77440578297141	8.56401076175002	1.32859671570892	3.50229933247634	4.60989200504783	4.01950442190148	15.4453970616182	12.5872594112998	1.84309494237401	6.48644502202007	16.2340142706535	5.67257703813424
AAACGGTCCTGTAAGCAGTAG	no_anno	1.17004211407038	6.00857058568296	2.41410058362787	2.78944244624384	1.87434767768323	1.09539489898938	3.82504139852372	1.76572719973853	1.12070125741662	3.68520126358181	6.32595857099608	10.3730880603363	0.9153215677221	2.91750712145254	2.45032602098194	1.27121369636146	5.69279034787396	2.05993185353061	3.53589320551854	0.54056070199375	3.6021267421076	2.64713161964895	2.40341862264886	13.9038206716107	2.75045261317228	8.82973130504364	4.09711808713751	5.58301052676635	2.26390498934097	2.54549994370974	16.4725751440483	28.5754839519814	4.65241982929003	20.3630747230182	2.2474283800761	0.733087078910855	3.23680674679998	6.28919540316017	0.408798989448898	2.62672449935725	1.6463900018028	4.16837495604597	7.04310106009792	9.17575919702225	1.62626024327119	3.24322251101004	8.11700713532674	1.36141848915222
AAACGTGGAATTCTGGGCATGCAGCTCATC	piRNA	0.744572254408426	3.44754049998202	4.95525909270985	3.1493705038237	3.94599511091206	2.31250034231091	1.81186171509018	1.58915447976468	2.13952058234082	1.15820611141143	2.71112510185546	2.39378955238529	6.102143784814	2.55281873127097	10.0054979190096	7.50016080853259	2.49059577719486	1.7656558744548	7.57691401182544	2.3784670887725	0.929581094737444	0	0.801139540882952	5.75814795490949	1.17876540564526	5.0900803993781	1.10963614859974	3.02413070199844	4.52780997868194	5.78522714479486	4.95415793805965	3.08561563800738	3.10161321952669	1.21077741596324	1.65599985900344	2.40871468784995	3.69920771062855	3.74675470826564	0.817597978897796	1.89707880509135	2.4695850027042	1.48870534144499	8.15516964853443	3.88205196797095	2.05992964147684	2.39716446465959	3.18314005306931	7.14744706804914
AAACTAGGACTAAGTG	lncRNA	1.48914450881685	1.97002314284687	2.28704265817378	3.05938848942873	4.34059462200326	1.09539489898938	2.31515663594856	2.20715899967316	1.0188193249242	1.36878904075896	2.10865285699869	3.32470771164624	2.84766709957987	1.21562796727189	3.98177978409565	0.762728217816873	2.3126960788238	2.84466779773274	2.2225614434688	2.91902779076625	1.27817400526399	1.7647544130993	1.6022790817659	6.17947585404921	2.48850474525111	1.76594626100873	1.02427952178438	1.51206535099922	1.92431924093982	2.66120448660564	3.09634871128728	2.81730123470239	1.40982419069395	2.64169618028344	3.07542830957782	2.72289486452603	6.58921373455711	6.02157006685549	1.53299621043337	1.75114966623817	0.658556000721119	0.297741068288998	3.08907941232365	2.47039670689061	2.81885108833672	2.96120316222655	2.70566904510891	3.29009468211786
AAACTCAAAGGACCTGGCG	rRNA	1.70187943864783	3.44754049998202	4.70114324180165	1.88962230229422	5.12979364418567	2.43421088664306	5.33492616109887	7.23948151892798	1.83387478486356	4.84340737499323	7.68152112192381	6.25045049789493	7.3225725417768	3.28219551163411	2.45032602098194	3.30515561053979	4.80329185601866	8.23972741412242	4.44512288693759	2.70280350996875	0.929581094737444	7.94139485894686	4.00569770441476	22.1899360213585	3.66727015089638	3.22025494654533	10.8402916055513	3.9546324564595	9.39520570576502	6.94227257375384	10.5275856183768	5.76875967105727	2.11473628604092	3.96254427042515	6.97885654865736	0.314180176676081	5.43321132498569	5.08488138978908	2.55499368405561	10.6528271362822	3.29278000360559	2.38192854631199	4.94252705971784	4.82315547535785	10.9501523046927	10.4347159049888	13.0508742175842	5.44567395660887
AAACTCAAAGGACCTGGCGG	rRNA	7.97755986866171	11.1306307570848	20.4563259981099	8.09838129554665	6.21494229968649	5.11184286195042	17.5146632458717	9.623213238575	5.39974242209827	16.9519258124763	35.3952443853352	20.8791644291384	20.5438840755405	13.8581588268996	4.69645820688205	8.26288902634946	14.409875568056	39.6291651822078	19.0938233098001	4.1082613351525	4.64790547368722	17.0592926599599	14.4205117358931	69.0977754589139	12.8354455281373	12.257744635237	45.7511519730355	16.8653442996067	42.5614137996102	26.4963403231605	27.743284453134	20.5260518528317	12.8294001353149	20.3630747230182	23.1839980260482	2.61816813896734	28.9000602392856	13.6488921515391	13.6947661465381	44.362458211367	12.0186470131604	7.29465617308046	14.8275811791535	22.3512083004388	44.1258612674248	60.352140639665	64.617743077307	21.3288896633847
AAACTCAAAGGACCTGGCGGC	piRNA	2.0209818333943	2.65953124284328	9.9105181854197	1.16976618713452	2.07164743322883	0.851973810325071	3.42240546183701	4.23774527937247	1.63011091987872	2.94816101086545	5.12101408128254	9.30918159260947	4.47490544219693	3.76844669854286	1.32725992803188	2.54242739272291	2.40164592800933	9.90729129555196	3.53589320551854	0.97300926358875	1.62676691579053	3.82363456171515	8.01139540882952	14.465591203797	3.53629621693579	1.03879191824043	10.8402916055513	2.90781798269081	4.52780997868194	6.82656803085794	8.66977639160439	5.0979736627948	1.83277144790213	3.19204955117582	3.78514253486501	1.04726725558694	3.46800722871427	2.54244069489454	4.5989886313001	9.48539402545675	2.63422400288448	3.27515175117898	3.08907941232365	5.52898310589802	6.28820627398192	12.1268319976897	18.6213693104555	5.55912549737155
AAACTCAAAGGACCTGGCGGT	rRNA	6.38204789492937	8.86510414281092	17.4069357872115	5.84883093567258	6.31359217745929	4.62500068462181	11.1731472430561	12.2718040381828	4.07527729969681	15.0566794483485	25.9063065288411	18.2193982598214	17.594514579547	13.9797216236268	6.84049347524124	5.59334026399041	14.1430260204994	35.7054854611972	10.0015264956096	6.05427986233	4.06691728947632	14.7062867758275	15.2216512767761	29.3525103067337	10.084992914965	6.44050989309065	13.9131301709045	9.88658114114874	22.1862688955415	19.2069541207189	16.4725751440483	14.2206633751644	8.74090998230248	13.9789756206665	6.3874280275847	1.6756276089391	9.36361951752852	9.76832477512112	9.09577751523798	24.0783079107748	9.05514500991538	7.14578563893596	10.0086172959286	11.7637938423362	15.7205156849548	25.6637607392968	20.0537823343367	10.5509932909297
AAACTCAAAGGACCTGGCGGTA	piRNA	2.0209818333943	2.36402777141624	9.4022864836033	2.87942446063881	1.87434767768323	2.67763197530736	1.10724882588844	0.971149959856192	2.34328444732567	8.94977449727011	4.81977795885416	11.5699828365289	7.52597733460393	11.6700284858102	2.65451985606377	7.37303943889644	5.5148906495029	13.5366950374868	8.58716921340217	0.75678498279125	2.32395273684361	5.882514710331	5.60797678618066	9.26921378107381	7.8584360376351	0.727154342768299	6.0603205038909	4.07094517576713	5.65976247335242	12.0332724611733	7.67894480399246	4.15887325122734	6.06224401998398	5.50353370892383	3.66685683065048	0.523633627793468	5.31761108402854	2.67625336304688	3.98579014712676	10.7987562751354	6.09164300667035	2.82854014874548	1.97701082388713	3.17622433743078	5.74611952622486	18.1902479965345	6.20712310348516	4.19770700821934
AAACTCAAAGGACCTGGCGGTG	rRNA	45.5252749838295	47.7730612140366	150.309525812199	44.6310791399015	40.4464498868486	36.3914527553137	47.007745608173	64.0958973505087	64.6950271326868	94.1305694183468	118.235178053141	136.446004485962	140.552711843549	75.9767479544932	31.9563351903061	50.8485478544582	101.580727769876	217.568040530042	90.8219426217476	19.1358488505787	15.2218904263256	43.3835459886912	40.0569770441476	215.719884359536	58.1524266784997	23.6844557358818	114.975376320296	66.8798136018885	126.099507906292	98.6959750902004	98.9593048127415	93.5075695517888	42.0127608826797	84.0939950723561	37.2599968275774	8.58759149581287	92.3645925247567	49.5106872163673	53.0416688809945	106.090483946262	39.8426380436277	27.9876604191658	57.9511297751916	67.2889007781632	103.321734122496	181.056421918995	135.601766260753	61.1503804710871
AAACTCAAAGGACCTGGCGGTGC	rRNA	5.95657803526741	9.35760992852263	28.9692070035345	14.577086331984	11.0487863105538	9.73684354657223	9.86458044882432	17.1275538374638	9.47501972179508	24.743494198335	28.4668135694824	21.8100825883993	23.4932535715339	13.8581588268996	7.86146265065038	9.91546683161936	16.7225716468798	32.4684496913634	11.112807217344	5.18938273914	3.02113855789669	11.9120922884203	20.8296280629568	27.8076413432214	6.15577489614749	6.33663070126661	23.3023591205946	11.9802100886861	24.6765643838166	17.2399768914887	22.5414186181714	16.0988641982994	9.02287482044127	16.400530452593	5.67771380229751	1.6756276089391	14.1032293967714	15.1208315012149	8.07378004161574	19.7004337451794	10.2076180111773	6.69917403650246	13.591949414224	12.8225352881465	12.1427431497582	31.4451573893582	28.8074174802773	11.1182509947431
AAACTCAAAGGACCTGGCGGTGCT	rRNA	6.16931296509839	9.75161455709201	26.5551064199066	12.2375539577149	10.950136432781	5.72039558361119	7.54942381287575	15.4501129977121	7.43738107194668	25.5858259157251	43.6792377521158	14.2297490058459	20.7472888683676	15.438475184353	5.71742738229119	9.53410272271092	10.051332957965	28.4466779773274	10.1025520157673	2.59469136957	5.80988184210903	15.4416011146189	16.022790817659	31.880477701572	10.739862584768	3.94740928931363	18.6077446457495	8.95607938668768	27.8460313688939	23.3723176649713	13.3762264327611	8.58606090575966	12.124488039968	15.8501770817006	8.98971352030439	4.18906902234774	11.3288236137999	15.1208315012149	12.4683691781914	34.0014893527911	23.3787380255997	9.37884365110344	12.9741335317593	16.234035502424	15.7205156849548	53.7246859432532	24.0327074006733	15.5428610844878
AAACTCAAAGGACCTGGCGGTGCTTCATATCCCTCTAGAGGAG	rRNA	2.65918662288724	2.65953124284328	5.08231701816395	2.06958633108414	3.94599511091206	4.25986905162535	9.66326248048096	7.3277678789149	3.66774956972713	7.15981959781609	9.63955591770832	2.92574278624869	4.78001263143763	3.16063271490692	0.204193835081828	4.32212656762895	5.33699095113184	7.84735944202135	4.74819944741061	1.0811214039875	2.32395273684361	3.08832022292378	0	13.2016075063779	3.01240048109345	2.9086173710732	7.93816629382892	0.116312719307632	4.86739572708308	4.74388625873179	2.8486408143843	7.91527489749719	1.97375386697153	2.97190820281887	2.83885690114875	0.523633627793468	3.93040819254284	3.07769136750391	2.45279393669339	5.25344899871451	2.96350200324503	1.48870534144499	5.31321658919667	6.11717279801484	6.50504097308474	0	0.159157002653466	3.29009468211786
AAACTCAAAGGACCTGGCGGTGCTTCATATCCCTCTAGAGGAGCCTGTTCTG	rRNA	6.59478282476035	8.66810182852623	14.8657772781295	8.00839928115168	5.72169291082248	4.01644796296105	7.24744686036072	12.7132358381174	11.5126583716435	15.3725538423698	11.4469726522786	6.38343880636078	14.54344268714	6.92907941344978	0	5.21197615508197	9.60658371203731	19.0298466469018	4.74819944741061	2.3784670887725	2.20775510000143	5.2942632392979	4.80683724529771	14.0442633046573	2.6194786792117	1.97370464465681	11.0963614859974	0	16.8660921705902	11.6861588324856	9.66060797921632	11.0008905355046	6.48519127719216	7.4848058441364	8.04342788658814	2.19926123673256	5.54881156594283	7.09207141207424	5.51878635756012	15.9062761349967	10.8661740118985	3.42402228532348	12.2327544728016	12.9401732265698	9.10705736231864	0	0	4.87841625279545
AAACTCTGGTGGAGGCTCGTAGCGTTACTG	no_anno	1.38277704390136	0.788009257138748	5.33643286907214	3.8692266189834	3.55139559982085	1.46052653198584	1.3085667942318	6.35661791905871	0.713173527446942	1.15820611141143	11.5975907134928	3.45769602011209	1.8306431354442	2.55281873127097	1.63355068065462	0.889849587453019	1.69004713452508	3.92367972101068	3.53589320551854	4.00014919475375	3.83452201579196	9.26496066877133	8.01139540882952	18.1170996630079	8.12038390555627	6.75214746856278	4.69461447484506	5.93194868468925	10.5271582004355	12.2646815469651	16.5964290924998	14.7572921817744	6.62617369626155	6.60424045070859	10.4091419708788	1.46617415782171	4.85521012019997	1.47193934967579	1.43079646307114	9.19353574775039	7.40875500811259	7.29465617308046	17.7930974149842	7.64646599751855	4.98719807936497	7.05048371958703	8.91279214859407	8.50886555720136
AAACTCTGGTGGAGGTCCGTAGCGGTCCTGACG	rRNA	2.0209818333943	3.15203702855499	3.30350606180657	2.06958633108414	2.76219657763844	0.730263265992918	4.63031327189713	2.56030443962087	6.01103401705279	4.42224151629817	0.903708367285155	3.59068432857794	1.93234553185777	1.21562796727189	4.08387670163656	4.70349067653739	1.77899698371061	2.74657580470747	6.2635822497757	1.0811214039875	4.88030074737158	2.50006875189068	2.40341862264886	3.93239372530404	1.57168720752702	3.53189252201745	2.56069880446094	3.72200701784423	2.60349073774211	3.81824991556461	4.70645004115667	4.69550205783732	1.12785935255516	2.31148415774801	2.60228549271969	0.418906902234774	5.2020108430714	3.21150403565626	1.02199747362225	1.89707880509135	1.97566800216336	1.93531694387849	5.43677976568962	1.41165526108035	2.71043373878531	0.705048371958703	1.75072702918812	3.17664314135517
AAACTCTGGTGGAGGTCCGTAGCGGTCCTGACGTGC	rRNA	2.0209818333943	1.37901619999281	3.04939021089837	1.79964028789925	1.38109828881922	1.58223707631799	1.20790781006012	0.529718159921559	1.0188193249242	4.52753298097194	3.61483346914062	2.12781293545359	1.42383354978993	0.486251186908757	3.06290752622742	2.03394191417833	1.06739819022637	1.1771039163032	3.53589320551854	3.78392491395625	2.67254564737015	2.64713161964895	2.40341862264886	3.51106582616432	1.17876540564526	2.1814630283049	2.38998555083021	3.37306885992134	1.69792874200573	2.89261357239743	2.22937107212684	1.34157201652495	1.69178902883274	3.08197887699734	2.01085697164703	0.837813804469548	4.62400963828569	3.21150403565626	1.22639696834669	1.89707880509135	2.14030700234364	1.33983480730049	2.59482670635186	1.99984495319716	3.90302458385085	2.25615479026785	2.70566904510891	2.04212773372833
AAACTGCGAATGGCTC	rRNA	0.957307184239405	1.87152198570453	4.57408531634755	8.63827338191642	1.97299755545603	1.82565816498229	1.3085667942318	2.91344987956858	2.13952058234082	2.10582929347532	5.12101408128254	4.78757910477058	4.47490544219693	3.16063271490692	1.4293568455728	1.52545643563375	3.4690441182357	5.39505961638968	4.24307184662225	1.72979424638	1.27817400526399	5.73545184257273	4.00569770441476	9.97142694630667	3.79824408485696	3.94740928931363	4.52390122121433	4.65250877230529	3.7354432324126	4.3967726300441	4.08718029889921	8.98853251071715	6.76715611533095	7.37473516995793	4.73142816858126	0.733087078910855	2.65880554201427	4.28200538087501	2.45279393669339	4.37787416559542	2.79886300306475	2.53079908045648	2.10057400038008	2.47039670689061	2.81885108833672	5.2173579524944	5.57049509287129	3.29009468211786
AAACTGCGAATGGCTCATT	rRNA	2.23371676322528	2.16702545713156	7.24230175088362	3.32933453261362	1.77569779991043	3.04276360830382	2.81845155680695	1.6774408397516	1.93575671735598	2.73757808151792	4.97039602006835	4.78757910477058	2.03404792827133	1.70187915418065	2.34822910344102	1.27121369636146	5.7817401970595	2.25611583958114	5.35435256835665	3.35147635236125	3.36973146842323	4.26482316498998	7.21025586794657	11.0949680106793	5.63187916030515	2.49310060377703	3.67033495306068	5.46669780745872	5.09378622601718	5.55381805900307	6.06884347412307	16.2330213999519	11.8425232018292	6.93445247324402	3.54857112643594	3.2465284923195	8.43881758987138	6.02157006685549	1.94179519988227	5.83716555412723	4.93917000540839	8.03900884380295	5.56034294218257	4.11732784481768	5.42086747757062	8.03755144032922	5.72965209552476	4.87841625279545
AAACTGCGAATGGCTCATTAAATC	rRNA	4.25469859661958	3.05353587141265	3.93879568907706	4.76904676293302	3.65004547759365	1.46052653198584	2.21449765177689	2.73687715959472	1.93575671735598	1.89524636412779	1.9580347957845	2.39378955238529	4.16979825295623	2.30969313781659	2.85871369114559	3.55939834981208	3.20219457067911	2.15802384655587	3.23281664504552	3.6758127735575	3.02113855789669	3.82363456171515	2.40341862264886	6.31991848709578	3.01240048109345	4.3629260566098	4.43854459439897	8.25820307084189	3.28266223454441	2.89261357239743	5.82113557722009	2.81730123470239	3.94750773394305	4.40282696713906	3.54857112643594	2.82762159008473	3.81480795158569	3.74675470826564	2.65719343141784	4.52380330444861	4.77453100522811	3.42402228532348	4.94252705971784	4.11732784481768	3.03568578743955	4.65331925492744	4.45639607429704	2.60938543754175
AAACTGCTCGCCAGAACACTACGAGCCACAGCTTAAAACTCAAAGGACCT	rRNA	2.44645169305626	3.15203702855499	3.93879568907706	1.61967625910933	2.66354669986564	1.33881598765368	6.74415193950234	3.35488167950321	3.05645797477261	6.73865373912102	8.13337530556639	1.46287139312434	7.9327869202582	4.497823478906	0.816775340327312	1.65257780526989	2.22374622963827	3.92367972101068	3.13179112488785	0.75678498279125	1.62676691579053	6.61782904912238	3.20455816353181	6.03903322100263	2.22655687732994	0.831033534592342	2.13391567038412	1.97731622822975	3.5090527334785	1.27274997185487	6.19269742257456	2.01235802478742	1.69178902883274	6.38409910235164	3.19371401379235	1.04726725558694	6.82041421647139	1.47193934967579	1.12419722098447	4.96159072100815	5.10380900558867	1.63757587558949	5.43677976568962	2.82331052216069	1.62626024327119	7.47351274276225	4.29723907164357	3.17664314135517
AAACTTTCAACAACGGATCTCTTG	rRNA	2.34008422814077	6.30407405710999	3.55762191271476	4.22915467656325	2.07164743322883	1.09539489898938	5.93888006612893	3.61974075946399	2.34328444732567	5.2645732336883	14.1580977541341	8.77722835874607	2.4408575139256	4.98407466581476	1.32725992803188	1.01697095708916	13.3424773778296	5.19887563033915	8.68819473355984	2.70280350996875	5.69368420526684	10.2944007430793	3.20455816353181	19.6619686265202	6.54869669802925	15.2702411981343	8.53566268153647	7.2113885970732	13.923015684447	9.71918160325537	15.4817435564364	35.6858156395636	12.2654704590373	47.6606019192803	9.58114204137705	2.19926123673256	6.47361349359997	9.76832477512112	6.33638433645792	8.17203177577813	7.07947700775203	5.35933922920197	16.1867761205759	16.3516734408473	4.55352868115932	10.0116868818136	21.6453523608713	4.19770700821934
AAACTTTCAACAACGGATCTCTTGG	rRNA	2.34008422814077	6.20557289996764	4.70114324180165	4.40911870535317	2.95949633318404	0.851973810325071	7.54942381287575	3.26659531951628	3.36210377224987	5.05399030434077	10.0914101013509	12.2349243788582	1.62723834261707	4.37626068217881	0.612581505245484	0.762728217816873	14.6767251156126	4.61032367218755	10.0015264956096	2.27035494837375	5.80988184210903	11.4709036851455	6.40911632706362	19.2406407273805	3.92921801881755	9.24524807233981	7.68209641338283	6.51351228122741	7.018105466957	6.01663623058666	13.7477882781155	43.1986189321033	7.89501546788611	41.7167855136426	3.07542830957782	0.523633627793468	7.3984154212571	6.69063340761721	2.65719343141784	5.98309469298041	4.11597500450699	4.76385709262397	13.2212598847452	23.1746738694024	6.50504097308474	7.75553209154574	30.7173015121189	5.55912549737155
AAAGAAAGTGATGGTCTTGTAGTCG	no_anno	6.16931296509839	12.7066492713623	12.5787346199558	11.6976618713452	13.1204337437826	8.51973810325071	7.95205974956246	18.8932810372023	6.11291594954521	8.31802570922751	15.2124241826334	15.2936554735727	12.8145019481094	6.56439102326821	7.86146265065038	9.78834546198321	13.2535275286441	20.1088585701797	10.6076796165556	6.16239200272875	16.5000644315896	11.765029420662	16.823930358542	55.1939547873031	17.026611414876	19.9448048302162	16.8152554826269	14.4227771941464	14.4889919317822	18.1656132346559	32.2020265973877	35.8199728412161	24.6719233371441	16.2904597784145	15.3771415478891	3.14180176676081	8.2076171079571	8.16257275729299	6.13198484173347	9.04760660889721	9.7137010106365	5.06159816091297	21.9942454157444	26.1156223299864	10.0828135082814	12.2678416720814	14.6424442441188	6.92054398652377
AAAGAACTTTGAAGAG	rRNA	9.99854170205601	5.91006942854061	3.30350606180657	4.49910071974814	4.14329486645766	4.25986905162535	4.3283363193821	1.6774408397516	7.5392630044391	4.31695005162441	7.22966693828124	7.97929850795097	3.55958387447483	4.37626068217881	7.14678422786398	4.1950051979928	1.86794683289614	6.17979556059182	6.36460776993337	11.5679990226662	3.13733619473887	4.85307463602308	7.21025586794657	9.55009904716696	6.15577489614749	9.76464403146002	13.9984867977198	3.9546324564595	7.13130071642405	4.3967726300441	4.58259609270518	6.57370288097224	7.75403304881671	5.72367505728078	3.90342823907954	11.624666537015	12.2536255414571	21.4100269043751	8.17597978897796	3.0645119159168	6.58556000721119	2.38192854631199	5.9310324716614	4.70551753693449	12.1427431497582	4.65331925492744	11.1409901857426	4.99186779355813
AAAGAACTTTGAAGAGAG	rRNA	64.4586837387866	38.1199478140869	14.103429725405	13.1373741016646	29.8909129651588	21.1776347137946	40.5655706211857	19.9527173570454	46.0506334865739	18.8471721766041	23.3457994881998	30.3213343302137	24.9170871213238	17.383479931988	26.2389078080149	19.4495695543303	17.6120701387351	22.9535263679125	24.6502269184721	63.13748999287	15.5704833368522	18.0887327342678	16.823930358542	27.5267560771283	30.5169266128163	34.7995292610543	50.787192955142	16.1674679837609	16.7528969211232	14.2316587761954	15.2340356595334	26.1606543222365	14.2392243260089	27.2975271962622	15.6137129563182	47.8601135803229	57.3377195147426	66.103458067258	24.0169406301228	17.8033549400881	31.4460490344334	11.9096427315599	21.9942454157444	15.1752940566137	44.7763653647333	17.7672189733593	50.4527698411486	24.0517266416892
AAAGAACTTTGAAGAGAGA	rRNA	47.7589917470548	18.8137210141876	11.1810974399607	12.9574100728746	20.1245750656515	9.49342245790793	44.1892940513661	13.6843857979736	25.5723650555975	17.3730916711714	8.88646561163735	14.7617022397093	19.2217529221641	13.493470436718	13.8851807855643	9.78834546198321	6.22648944298715	11.9672231490826	8.0820416126138	25.2982408533075	4.41551020000286	8.38258346222168	3.20455816353181	7.72434481756151	9.95401898100446	15.6857579654305	15.7056193340271	1.86100350892212	3.39585748401145	4.51247717293999	10.5275856183768	5.90291687270977	5.92126160091458	6.16395775399468	7.68857077394455	19.5838976794757	4.16160867445712	19.8042748865469	6.02978509437125	6.56681124839314	8.72586700955482	4.16837495604597	5.43677976568962	3.17622433743078	11.8174911011039	7.33250306837051	14.3241302388119	13.2738302692341
AAAGAACTTTGAAGAGAGAG	rRNA	11.0622163512109	6.99358215710639	3.04939021089837	5.48890287809273	7.59604058850571	4.74671122895396	13.5889628631764	6.79804971899335	10.188193249242	5.36986469836206	3.76545153035481	10.3730880603363	5.1868222170919	6.07813983635946	8.16775340327312	3.68651971944822	4.98119155438972	5.59124360244022	4.24307184662225	7.351625547115	3.71832437894978	1.61769154534103	1.6022790817659	2.80885266093146	7.20356636783217	2.70085898742511	7.68209641338283	2.55887982476791	3.62224798294555	1.73556814343846	3.96332635044772	4.69550205783732	2.39670112417971	7.81501786667183	4.4948567601522	5.55051645461076	4.62400963828569	16.726583519043	1.63519595779559	2.48079536050407	4.77453100522811	1.19096427315599	1.72988447090124	1.29401732265698	2.6020163892339	1.69211609270089	4.1380820689901	1.81522465220296
AAAGAACTTTGAAGAGAGAGT	rRNA	18.6143063602107	10.8351272856578	3.81173776362296	2.78944244624384	6.21494229968649	1.94736870931445	10.5691933380261	4.14945891938555	5.60350628708311	6.73865373912102	2.56050704064127	6.11746218942908	13.4247163265908	10.8190889087198	10.2096917540914	3.05091287126749	1.95689668208168	14.1252469956384	4.0410208063069	15.8924846386162	0.929581094737444	2.9412573551655	9.61367449059542	6.03903322100263	6.28674883010808	6.12887231761852	5.63353736981407	3.2567561406137	0.905561995736388	3.23972720108512	2.10551712367535	4.42718765453233	1.69178902883274	3.52226157371125	2.2474283800761	15.0806484804519	1.38720289148571	5.08488138978908	0.817597978897796	1.60522052738499	1.6463900018028	1.78644640973399	0.864942235450621	1.17637938423362	9.75756145962711	3.10221283661829	9.7085771618614	2.83628851906712
AAAGAACTTTGAAGAGAGAGTTCAAGAGG	rRNA	20.3161857988585	10.9336284428001	4.44702739089345	4.40911870535317	9.96363765505295	3.89473741862889	32.3115339191082	2.03058627969931	11.8183041691207	8.31802570922751	3.46421540792643	3.59068432857794	3.15277428882057	5.5918886494507	4.3901674542593	1.77969917490604	2.3126960788238	4.80650765823808	2.02051040315345	7.24351340671625	1.51056927894835	1.91181728085758	1.6022790817659	1.68531159655887	4.3221398206993	5.92111393397044	3.84104820669141	1.74469078961448	0.113195249467048	1.15704542895897	2.8486408143843	4.02471604957484	1.40982419069395	0.990636067606289	1.53771415478891	11.8341199881324	4.62400963828569	3.21150403565626	5.31438686283567	3.21044105476998	4.77453100522811	1.19096427315599	1.23563176492946	1.52929319950371	6.61345832263615	5.49937730127789	8.59447814328714	7.71470477186257
AAAGAACTTTGAAGAGAGAGTTCAAGAGGG	rRNA	19.8907159391965	11.2291319142272	2.92233228544427	4.31913669095821	8.48388948846092	3.16447415263598	19.8298198818203	5.03232251925481	13.6521789539843	11.7926440434618	4.81977795885416	4.12263756244134	5.4919294063326	6.56439102326821	6.43210580507759	1.65257780526989	3.29114441986464	7.94545143504662	3.03076560473018	15.135699655825	1.97535982631707	4.7060117682648	4.00569770441476	2.80885266093146	8.64427964139861	6.44050989309065	4.26783134076824	2.67519254407554	1.35834299360458	2.54549994370974	4.2110342473507	6.57370288097224	1.69178902883274	1.54098943849867	2.01085697164703	19.0602640516822	3.12120650584284	3.47912937196095	4.39458913657565	3.35637019362316	4.44525300486755	1.78644640973399	1.48275811791535	0.823465568963536	8.7818053136644	3.66625153418526	11.7776181963565	4.99186779355813
AAAGAACTTTGAAGAGAGAGTTCAAGAGGGCG	rRNA	9.99854170205601	3.74304397140905	1.27057925454099	1.4397122303194	4.24194474423046	1.21710544332153	7.44876482870408	2.6485907996078	5.50162435459069	5.5804476277096	2.56050704064127	3.05873109471454	3.15277428882057	2.91750712145254	3.87968286655473	2.16106328381447	0.355799396742123	2.25611583958114	4.14204632646458	8.216522670305	1.27817400526399	2.3530058841324	1.6022790817659	0.561770532186291	3.27434834901462	5.40171797485022	2.38998555083021	2.20994166684501	1.24514774413753	1.96697722923025	0.619269742257456	1.20741481487245	1.26884177162455	2.42155483192648	1.53771415478891	4.8174293756999	3.12120650584284	2.81006603119923	1.94179519988227	2.33486622165089	2.96350200324503	0.893223204866995	1.72988447090124	1.99984495319716	4.66194603071073	2.67918381344307	5.0930240849109	2.38248235601638
AAAGAACTTTGAAGAGAGAGTTCAAGAGGGCGT	rRNA	9.67943930730954	6.00857058568296	2.66821643453607	2.60947841745392	4.04464498868486	2.19078979797875	7.95205974956246	0.971149959856192	4.17715923218923	7.47569399183738	4.0666876527832	2.12781293545359	1.62723834261707	5.10563746254194	3.06290752622742	2.03394191417833	1.33424773778296	3.62940374193488	2.72768904425716	7.02728912591875	2.78874328421233	3.23538309068205	5.60797678618066	2.10663949569859	4.19116588673872	5.19395959120214	3.49962169942995	5.11775964953582	1.13195249467048	2.31409085791795	2.10551712367535	0.939100411567463	0.845894514416369	2.20141348356953	2.01085697164703	9.84431220251719	2.89000602392856	3.47912937196095	2.86159292614229	2.18893708279771	2.14030700234364	3.42402228532348	2.22413717687303	1.52929319950371	7.58921446859887	3.38423218540178	5.57049509287129	4.53806163050739
AAAGAACTTTGAAGAGAGAGTTCAAGAGGGCGTG	rRNA	9.89217423714052	4.13704859997843	2.15998473271968	1.97960431668918	4.24194474423046	2.0690792536466	10.9718292747128	4.23774527937247	7.84490880191636	3.89578419292934	2.86174316306966	1.46287139312434	2.84766709957987	2.43125593454378	3.16500444376834	2.54242739272291	2.22374622963827	2.05993185353061	4.64717392725294	6.59484056432375	1.74296455263271	3.5295088261986	2.40341862264886	1.96619686265202	3.27434834901462	4.57068444025788	4.52390122121433	2.32625438615265	1.58473349253868	3.23972720108512	1.48624738141789	4.15887325122734	2.96063080045729	3.52226157371125	1.41942845057438	7.54032424022593	4.62400963828569	6.42300807131252	3.57699115767786	1.16743311082545	2.96350200324503	2.08418747802299	2.71838988284481	1.41165526108035	4.55352868115932	3.66625153418526	8.59447814328714	5.2187708750835
AAAGAACTTTGAAGAGAGAGTTCAAGAGGGCGTGA	rRNA	28.6128480622667	13.199155057074	4.57408531634755	4.49910071974814	11.7393354549634	4.01644796296105	28.3858335364128	5.47375431918945	9.37313778930266	13.5825989429158	6.17534050978189	7.44734527408757	6.102143784814	8.26627017744886	8.37194723835495	6.35606848180728	2.40164592800933	8.63209538622349	5.25332704819897	12.3247840054575	3.6021267421076	6.91195478463893	7.21025586794657	3.79195109225747	7.8584360376351	12.049986251589	4.6092578480297	6.51351228122741	3.39585748401145	2.89261357239743	3.59176450509325	7.6469604941922	3.10161321952669	2.53162550610496	3.78514253486501	20.3169847583865	7.62961590317139	10.4373881158828	9.19797726260021	5.10751985986133	9.7137010106365	4.16837495604597	4.81896388322489	2.23512083004388	13.2269166452723	4.23029023175222	17.5072702918812	8.28196247567599
AAAGAACTTTGAAGAGAGAGTTCAAGAGGGCGTGAA	rRNA	9.25396944764758	4.13704859997843	2.92233228544427	2.69946043184888	3.74869535536645	1.70394762065014	7.14678787618905	2.73687715959472	8.5580823293633	4.73811591031947	1.50618061214192	1.19689477619265	1.93234553185777	1.82344195090784	2.55242293852285	1.90682054454218	1.1563480394119	2.05993185353061	3.23281664504552	8.216522670305	1.97535982631707	3.38244595844033	3.20455816353181	2.94929529397803	2.88142654713287	5.29783878302618	2.47534217764558	2.32625438615265	2.37710023880802	1.73556814343846	1.23853948451491	4.02471604957484	1.69178902883274	2.31148415774801	2.72057119693422	6.59778371019769	2.1964045781857	4.41581804902736	2.75939317878006	1.75114966623817	3.45741900378587	2.23305801216749	1.48275811791535	1.64693113792707	3.36093783609378	1.97413544148437	3.50145405837624	3.06319160059249
AAAGAACTTTGAAGAGAGAGTTCAAGAGGGCGTGAAA	rRNA	12.2322584652813	4.13704859997843	3.30350606180657	1.16976618713452	2.76219657763844	2.0690792536466	13.8909398156914	4.06117255939862	5.50162435459069	5.05399030434077	2.56050704064127	3.32470771164624	1.32213115337637	3.52532110508848	3.47129519639108	2.03394191417833	1.1563480394119	2.35420783260641	3.33384216520319	8.32463481070375	2.44015037368579	4.26482316498998	7.21025586794657	3.65150845921089	3.92921801881755	6.64826827673874	3.58497832624532	4.65250877230529	2.03751449040687	2.77690902950153	3.83947240199623	2.5489868313974	1.97375386697153	3.08197887699734	3.43028542222141	5.02688282681729	3.81480795158569	2.81006603119923	3.27039191559118	2.33486622165089	3.29278000360559	2.08418747802299	2.10057400038008	1.05874144581026	5.42086747757062	2.25615479026785	5.0930240849109	5.10531933432082
AAAGAACTTTGAAGAGAGAGTTCAAGAGGGCGTGAAAC	rRNA	16.5933245268164	4.92505785711718	2.28704265817378	2.96940647503377	3.94599511091206	3.77302687429674	9.965239432996	4.94403615926789	5.29786048960585	3.68520126358181	3.31359734671223	2.26080124391944	3.15277428882057	3.16063271490692	1.63355068065462	2.41530602308677	3.20219457067911	2.64848381168221	5.55640360867199	14.1626903922363	3.02113855789669	4.41188603274825	6.40911632706362	3.79195109225747	2.88142654713287	7.58318100315512	4.01176146032214	3.83831973715186	1.81112399147278	4.2810680871482	2.60093291748132	5.0979736627948	2.39670112417971	3.19204955117582	2.48399978850516	10.9963061836628	3.46800722871427	4.95106872163673	5.4165866101979	2.33486622165089	5.76236500630979	5.06159816091297	2.34770035336597	1.64693113792707	6.07137157487909	4.37129990614396	5.72965209552476	4.08425546745665
AAAGAACTTTGAAGAGAGAGTTCAAGAGGGCGTGAAACCGTTAAGA	rRNA	6.70115028967584	5.02355901425952	1.90586888181148	1.97960431668918	2.07164743322883	2.55592143097521	9.86458044882432	1.6774408397516	6.01103401705279	3.68520126358181	2.10865285699869	3.72367263704379	3.76298866730197	2.1881303410894	1.53145376311371	1.14409232672531	1.69004713452508	3.53131174890961	1.71743384268043	5.18938273914	1.1619763684218	1.61769154534103	0.801139540882952	1.68531159655887	2.48850474525111	3.11637575472128	2.81676868490704	1.86100350892212	1.35834299360458	1.73556814343846	1.61010132986939	0.670786008262474	0.704912095346974	0.880565393427812	1.30114274635985	3.97961557123035	2.31200481914285	1.07050134521875	2.04399494724449	1.75114966623817	1.31711200144224	2.08418747802299	0.741379058957675	0.235275876846724	2.81885108833672	1.55110641830915	3.18314005306931	4.31115854898202
AAAGAACTTTGAAGAGAGAGTTCAAGAGGGCGTGAAACCGTTAAGAGG	rRNA	10.9558488862954	3.8415451285514	1.27057925454099	1.70965827350429	4.24194474423046	1.70394762065014	13.689621847348	4.3260316393594	8.45620039687088	4.00107565760311	1.80741673457031	2.12781293545359	6.20384618122757	3.03906991817973	2.55242293852285	1.90682054454218	0.889498491855307	1.471379895379	2.72768904425716	6.486728423925	1.62676691579053	4.1177602972317	0.801139540882952	2.66841002788488	1.96460900940877	3.6357717138415	4.26783134076824	1.86100350892212	1.92431924093982	2.89261357239743	3.46791055664175	2.28067242809241	0.986876933485764	1.32084809014172	2.36571408429063	4.60797592458252	4.04600843349998	1.73956468598047	3.06599242086674	2.33486622165089	1.97566800216336	0.893223204866995	1.48275811791535	1.76456907635043	3.57777253519661	1.55110641830915	4.77471007960397	3.40354622288054
AAAGAACTTTGAAGAGAGAGTTCAAGAGGGCGTGAAACCGTTAAGAGGT	rRNA	13.6150355091827	3.94004628569374	4.44702739089345	4.76904676293302	4.53789437754887	4.01644796296105	26.3726538529793	4.14945891938555	4.48280502966649	6.21219641575219	4.36792377521158	2.65976616931699	11.7974779839737	8.26627017744886	5.51323354720936	4.70349067653739	3.38009426905017	2.94275979075801	1.91948488299578	7.351625547115	4.41551020000286	4.7060117682648	7.21025586794657	3.65150845921089	3.53629621693579	3.01249656289724	9.38922894969012	4.30357061438239	3.7354432324126	5.32240897321127	5.82113557722009	3.35393004131237	3.38357805766548	2.97190820281887	4.96799957701032	13.7192010481889	7.74521614412853	16.0575201782813	5.007787620749	3.0645119159168	8.06731100883371	6.10369189992446	3.70689529478838	2.23512083004388	8.23971856590734	3.52524185979352	7.32122212205942	5.55912549737155
AAAGAACTTTGGAAAG	rRNA	5.21200578085898	4.13704859997843	16.1363565326705	11.96760791453	10.1609374105985	1.82565816498229	4.3283363193821	8.82863599869266	3.15833990726503	3.05345247553921	15.0618061214192	10.3730880603363	13.9332283086586	6.92907941344978	5.00274895950479	2.16106328381447	5.42594080031737	7.55308346294555	13.1333176204974	3.2433642119625	5.22889365789812	11.9120922884203	17.6250698994249	32.4422482337583	12.7044715941767	20.1525632138643	8.45030605472111	13.3759627203777	12.3382821919083	14.2316587761954	16.9679909378543	40.1130032940959	25.9407651087686	8.25530056338574	24.248569363979	1.04726725558694	9.94162072231423	4.5496307171797	2.45279393669339	15.1766304407308	13.0064810142421	6.99691510479146	18.7816028269278	8.23465568963536	5.85453687577627	10.1526965562053	20.3720963396436	9.75683250559089
AAAGAACTTTGGAAAGAG	rRNA	6.0629455001829	4.82655669997483	6.86112797452133	9.80803956905094	7.20144107741451	1.46052653198584	5.53624412944222	13.4195267180128	2.44516637981809	4.42224151629817	14.3087158153483	12.6338893042557	12.6110971552823	5.83501424290508	1.93984143327737	3.68651971944822	6.13753959380162	7.74926744899609	3.93999528614923	4.1082613351525	3.48592910526542	11.0297150818706	4.80683724529771	17.414886497775	6.81064456595042	13.6081741289496	5.71889399662944	9.30501754461058	13.2438441876447	12.8432042614446	13.9954961750185	28.9779555569389	22.4162046320338	5.1733216863884	24.6034264766225	1.15199398114563	7.3984154212571	3.88056737641798	2.86159292614229	16.7818509681158	17.7810120194702	7.14578563893596	25.5775775340398	8.46993156648208	5.20403277846779	12.1268319976897	19.4171543237228	13.0469271877088
AAAGAACTTTGGAAAGAGA	rRNA	2.9782890176337	3.05353587141265	5.71760664543444	5.48890287809273	3.35409584427525	1.09539489898938	1.50988476257515	3.35488167950321	2.64893024480293	0.842331717390128	8.73584755042316	4.25562587090718	8.94981088439387	2.30969313781659	1.73564759819554	1.52545643563375	5.15909125276078	3.13894377680854	4.54614840709526	3.35147635236125	2.55634801052797	3.5295088261986	7.21025586794657	15.5891322681696	5.36993129238398	12.6732614025332	3.24355181898386	5.11775964953582	4.52780997868194	6.71086348796204	6.56425926792904	16.7696502065618	20.0195035078541	4.73303898967449	28.7434261241311	0.628360353352161	6.12681277072854	1.73956468598047	1.63519595779559	8.17203177577813	15.9699830174871	1.19096427315599	5.56034294218257	4.47024166008776	2.71043373878531	6.06341599884485	8.11700713532674	4.42461008974471
AAAGAAGACCCTGTTG	rRNA	3.72286127204213	3.25053818569734	3.81173776362296	2.15956834547911	3.65004547759365	1.46052653198584	2.01317968343353	3.79631347943784	1.42634705489388	2.00053782880155	4.97039602006835	3.98964925397549	4.47490544219693	1.82344195090784	1.22516301049097	0.635606848180728	3.4690441182357	3.33512776285908	6.86973537072173	5.4056070199375	4.64790547368722	4.55894890050653	13.6193721950102	13.0611648733313	5.10798342446281	4.3629260566098	3.24355181898386	3.6056942985366	3.39585748401145	4.74388625873179	7.43123690708947	11.8058337454195	11.9835056208986	7.4848058441364	6.62399943601376	4.18906902234774	6.12681277072854	6.15538273500783	2.24839444196894	8.31796091463131	7.40875500811259	5.65708029749097	11.7385017668299	4.70551753693449	4.11985928295367	6.34543534762833	7.32122212205942	7.14744706804914
AAAGAAGACCCTGTTGAGC	rRNA	15.8487522724079	10.2441203428037	3.81173776362296	3.05938848942873	3.94599511091206	0.730263265992918	6.0395390503006	1.50086811977775	4.17715923218923	6.94923666846855	3.46421540792643	5.05355572170228	8.74640609156673	5.10563746254194	3.98177978409565	2.66954876235906	2.57954562638039	4.41413968613701	11.415883777817	24.4333437301175	7.90143930526827	8.97083493325478	14.4205117358931	17.9766570299613	11.1327843866497	9.45300645598789	5.88960725026017	11.0497083342251	6.22573872068766	10.2977043177349	10.5275856183768	17.7087506181293	6.76715611533095	5.94381640563773	14.5491416183874	31.6274711187254	6.24241301168568	7.62732208468362	3.16819216822896	6.27495297068678	5.43308700594923	4.61498655847947	7.78448011905559	5.88189692116811	13.9858380921322	6.20442567323659	14.4832872414654	5.89948011965961
AAAGAAGACCCTGTTGAGCTT	rRNA	5.74384310543643	3.05353587141265	3.68467983816886	2.42951438866399	4.14329486645766	1.33881598765368	3.52306444600868	2.03058627969931	1.42634705489388	4.73811591031947	6.62719469342447	2.26080124391944	5.39022700991903	3.64688390181567	3.26710136130925	0.635606848180728	2.04584653126721	3.92367972101068	4.64717392725294	15.8924846386162	7.43664875789955	2.79419448740723	8.81253494971247	8.42655798279437	7.72746210367451	5.19395959120214	1.87784578993802	5.46669780745872	5.09378622601718	5.90093168769076	5.6972816287686	12.0741481487245	14.2392243260089	5.50353370892383	8.39828499923173	19.1649907772409	4.04600843349998	4.28200538087501	2.55499368405561	6.71274038724632	1.97566800216336	2.23305801216749	4.81896388322489	3.05858639900742	6.61345832263615	3.66625153418526	6.52543710879209	2.49593389677907
AAAGAAGACCCTGTTGAGCTTG	rRNA	4.14833113170409	3.54604165712437	8.25876515451641	6.29874100764739	3.94599511091206	3.28618469696813	1.40922577840347	9.27006779862729	3.46398570474229	5.79103055705713	9.79017397892251	16.2245736328336	3.6612862708884	7.65845619381292	2.1440352683592	2.16106328381447	4.89224170520419	6.37597954664235	9.39537337466355	6.16239200272875	12.200751868429	10.147337875321	14.4205117358931	29.2120676736872	11.9186279904132	11.0111943333485	10.754934978736	13.3759627203777	10.1875724520344	10.0662952319431	17.4634067316603	36.8932304544361	18.8916441552989	19.1522973070549	13.4845702804566	3.03707504120211	9.13241903561424	6.55682073946486	3.47479141031563	8.75574833119085	11.5247300126196	9.67658471939244	17.9166605914772	9.17575919702225	4.44511133160791	9.87067720742185	12.4142462069703	7.4878016903372
AAAGAAGACCCTGTTGAGCTTGAC	rRNA	6.48841535984486	3.74304397140905	3.17644813635247	1.07978417273955	2.76219657763844	0.608552721660765	3.22108749349366	1.14772267983005	3.05645797477261	3.79049272825558	4.66915989763997	2.12781293545359	2.03404792827133	2.1881303410894	2.34822910344102	0.635606848180728	3.02429487230804	2.05993185353061	4.34409736677992	6.81106484512125	5.57748656842466	3.5295088261986	12.8182326541272	6.17947585404921	2.35753081129053	5.0900803993781	3.07283856535313	5.81563596538161	2.03751449040687	3.93395445846051	3.83947240199623	12.208305350377	4.65241982929003	2.97190820281887	10.0542848582352	8.37813804469548	2.89000602392856	1.47193934967579	0.919797726260021	3.50229933247634	2.79886300306475	2.97741068288998	7.04310106009792	3.76441402954759	4.22827663250508	2.11514511587611	4.93386708225743	3.63044930440591
AAAGAAGACCCTGTTGAGCTTGACTC	rRNA	6.48841535984486	3.25053818569734	2.15998473271968	1.16976618713452	3.15679608872965	1.94736870931445	3.32174647766533	2.38373171964702	5.29786048960585	1.89524636412779	2.25927091821289	1.3298830846585	3.55958387447483	2.67438152799816	2.65451985606377	0.889849587453019	1.77899698371061	2.35420783260641	7.07178641103708	7.89218624910875	4.29931256316068	3.67657169395688	10.4148140314784	13.3420501394244	6.02480096218691	4.3629260566098	2.81676868490704	8.37451579014952	4.30141947974784	5.90093168769076	3.83947240199623	10.8667333338521	9.30483965858006	6.27402842817316	7.33371366130095	6.80723716131508	4.85521012019997	3.61294204011329	1.73739570515782	3.0645119159168	2.14030700234364	1.63757587558949	5.43677976568962	2.94094846058406	5.42086747757062	4.23029023175222	1.75072702918812	2.2690308152537
AAAGAAGACCCTGTTGAGCTTGACTCT	rRNA	8.19029479849269	5.31906248568655	4.44702739089345	1.25974820152948	3.74869535536645	0.730263265992918	7.95205974956246	1.94229991971238	3.26022183975745	4.00107565760311	6.47657663221027	6.25045049789493	3.3561790816477	4.25469788545162	5.41113662966845	1.52545643563375	4.18064291171994	4.51223167916228	8.99127129403286	17.2979424638	10.922577863165	7.79433199118858	19.2273489811908	8.56700061584094	8.12038390555627	6.33663070126661	10.4988650982899	10.0028938604564	6.67851971855586	8.6778407171923	4.45874214425368	8.98853251071715	11.7015407827598	6.05388707981621	9.93599915402064	13.5097475970715	7.16721493934282	10.1697627795782	3.57699115767786	7.15052780380586	8.56122800937454	5.06159816091297	7.16666423659086	5.76425898274475	10.1912308578328	4.93533860371092	7.16206511940595	7.60125323109988
AAAGAAGACCCTGTTGAGCTTGACTCTA	rRNA	4.36106606153507	2.2655266142739	5.08231701816395	1.4397122303194	3.15679608872965	1.21710544332153	1.7112027309185	4.41431799934633	1.83387478486356	3.36932686956051	6.77781275463866	6.64941542329248	4.67831023502407	2.1881303410894	5.41113662966845	0.508485478544582	1.60109728533955	2.94275979075801	8.28409265292915	4.00014919475375	5.57748656842466	5.44132610705618	9.61367449059542	10.9545253776327	4.3221398206993	7.16766423585895	5.71889399662944	9.42133026391821	8.26325321109454	7.17368165954563	9.53675403076483	11.4033621404621	6.34420885812277	4.29275629296058	11.355427604595	1.6756276089391	9.24801927657138	4.01438004457032	1.94179519988227	7.44238608151222	5.92700400649007	2.23305801216749	10.6264331783933	5.05843135220458	4.44511133160791	6.48644502202007	9.7085771618614	5.78602857889692
AAAGACGAACTACTGC	rRNA	2.23371676322528	2.46252892855859	3.68467983816886	3.77924460458844	2.76219657763844	1.33881598765368	2.21449765177689	4.06117255939862	2.13952058234082	1.57937197010649	5.72348632613931	2.39378955238529	5.08511982067833	4.74094907236038	0.306290752622742	1.01697095708916	4.53644230846207	1.471379895379	4.0410208063069	0.32433642119625	1.51056927894835	7.20608052015548	15.2216512767761	9.12877114802724	4.71506162258106	5.19395959120214	4.3531879675836	8.60714122876479	4.07502898081374	7.05797711664973	7.43123690708947	8.18358930080218	11.419575944621	2.31148415774801	5.67771380229751	0.418906902234774	3.23680674679998	2.00719002228516	1.43079646307114	7.73424435921858	5.10380900558867	3.72176335361248	8.27873282502738	3.76441402954759	1.40942554416836	6.34543534762833	4.6155530769505	2.9497400598298
AAAGACGAACTACTGCG	rRNA	15.8487522724079	9.55461224280732	13.5951980235886	19.6160791381019	14.896131543693	6.69407993826841	14.3942347365498	18.8049946772154	8.96561005933298	4.948698839667	48.9508698946125	14.0967606973801	16.8825978046521	16.1678519647162	8.06565648573221	3.43227698017593	13.4314272270151	18.735570667826	18.8917722694848	12.7572325670525	8.366229852637	33.8244595844033	52.8752096982748	61.5138732743989	33.3983531599492	29.3978112862041	21.1684434502105	30.5902451779073	33.8453795906475	33.9014310684979	40.1286792982832	67.8835440361623	44.4094620068594	19.4825093295903	49.5617100658887	2.82762159008473	18.3804383121856	12.444578138168	10.7309734730336	44.5083873502202	24.8604890272222	27.0944372142988	67.9597470711202	19.9984495319716	17.4551932777774	22.5615479026785	42.8132337137822	29.497400598298
AAAGACGAACTACTGCGA	rRNA	5.42474071068996	6.00857058568296	14.2304876508591	17.3665287782278	9.17443863287053	3.89473741862889	5.83822108195725	17.8338447173592	4.48280502966649	4.84340737499323	39.16069591569	6.78240373175833	14.8485498763807	15.5600379810802	2.96081060868651	5.59334026399041	8.89498491855307	20.3050425562303	14.5476749027048	7.24351340671625	13.1303329631664	38.8245970881846	47.2672329120942	53.929971089884	26.5877085939987	39.8896096604324	15.3641928267657	29.7760561427539	28.6383981151633	34.3642492400815	37.7754542777048	56.0777102907428	67.5305787342401	20.9134280939105	68.2508513317847	3.14180176676081	10.7508224090142	9.36688677066409	6.2341845890957	37.6497178241207	36.0559410394813	19.6509105070739	49.4252705971784	16.234035502424	15.3952636363006	18.6132770197098	25.9425914325149	21.7826958264355
AAAGACGAACTACTGCGAA	rRNA	4.57380099136605	3.64454281426671	8.13170722906231	11.96760791453	4.53789437754887	3.04276360830382	2.21449765177689	9.71149959856192	1.73199285237114	2.21112075814909	13.8568616317057	6.25045049789493	7.6276797310175	4.98407466581476	2.55242293852285	2.41530602308677	6.49333899054374	6.47407153966762	10.1025520157673	2.162242807975	4.88030074737158	20.0005500151254	24.8353257673715	31.3187071693857	16.8956374809155	14.7508452390141	7.42602653293673	15.4695916679151	11.8855011940401	19.7854768351984	21.0551712367535	30.8561563800738	32.5669388050302	7.26466449577945	32.055425842138	1.98980778561518	9.13241903561424	6.02157006685549	3.37259166295341	13.2795516356395	18.274929020011	9.52771418524794	21.0057400038008	7.29355218224846	7.37237976949604	13.3959190672154	17.6664272945347	11.1182509947431
AAAGACGAACTACTGCGAAA	rRNA	6.70115028967584	2.95503471427031	5.59054871998034	9.98800359784086	8.38523961068812	3.65131632996459	2.71779257263527	8.38720419875802	4.38092309717407	0.947623182063894	18.8272576517741	5.71849726403153	8.03448931667177	4.98407466581476	2.04193835081828	1.90682054454218	6.04858974461609	8.63209538622349	9.90050097545191	4.32448561595	3.95071965263414	18.3828584697844	12.0170931132443	25.4201165814297	13.6212891319008	18.8021337201517	9.30387232287476	14.7717153520693	15.8473349253868	19.6697722923025	18.5780922677237	27.9046979437189	28.7604134901565	6.27402842817316	26.7325691524841	1.88508106005648	8.43881758987138	5.48631939424611	2.75939317878006	21.013795994858	18.4395680201913	12.3562543339934	21.4999927097726	7.29355218224846	6.93871037129039	13.1138997184319	21.0087243502575	11.6855086985565
AAAGACGAACTACTGCGAAAG	rRNA	8.61576465815465	2.56103008570093	8.25876515451641	8.36832733873153	5.42574327750408	2.67763197530736	2.91911054097862	11.6537995182743	3.15833990726503	2.63228661684415	17.3210770396321	6.25045049789493	9.35662047004814	6.92907941344978	2.1440352683592	1.01697095708916	4.00274321334888	9.12255535134982	7.87999057229846	1.0811214039875	5.11269602105594	12.3532808916951	18.4262094403079	36.0937566929692	11.1327843866497	12.5693822107092	7.85280966701356	16.9816570189143	14.8285776801833	18.6284314062395	20.683609391399	30.7219991784213	22.5571870511032	11.0070674178477	15.9685700689617	1.25672070670432	9.36361951752852	2.67625336304688	2.86159292614229	17.9492840789412	12.347925013521	10.1231963218259	24.8361984750821	7.76410393594191	6.61345832263615	11.421783625731	22.1228233688317	12.9334756469461
AAAGACGAACTACTGCGAAAGC	rRNA	1.48914450881685	2.06852429998921	3.17644813635247	15.3869244615386	3.94599511091206	3.04276360830382	1.61054374674683	7.94577239882339	1.83387478486356	0.631748788042596	8.43461142799478	0.930918159260947	8.5430012987396	3.64688390181567	1.32725992803188	2.66954876235906	19.6579166700023	5.88551958151602	1.71743384268043	0.2162242807975	1.04577873157962	1.7647544130993	4.00569770441476	8.00523008365465	3.14337441505404	4.77844282390597	2.56069880446094	4.18725789507476	3.5090527334785	7.63649983112922	2.72478686593281	8.72021810741216	6.06224401998398	3.96254427042515	6.62399943601376	0.209453451117387	1.73400361435713	1.47193934967579	0.613198484173347	5.69123641527405	5.26844800576895	4.76385709262397	8.89654870749211	3.4115002142775	1.30100819461695	6.06341599884485	5.88880909817823	4.31115854898202
AAAGACGAACTACTGCGAAAGCA	rRNA	2.87192155271822	2.75803239998562	4.19291153998526	4.76904676293302	3.25544596650245	2.31250034231091	2.41581562012024	3.0017362395555	2.24140251483325	1.26349757608519	5.72348632613931	2.65976616931699	3.55958387447483	2.79594432472535	1.02096917540914	0.889849587453019	6.6712386889148	2.64848381168221	2.02051040315345	0.6486728423925	1.1619763684218	4.1177602972317	5.60797678618066	9.55009904716696	2.09558294336936	3.42801333019341	2.64605543127631	5.35038508815108	3.84863848187965	6.24804531637845	6.93582111328351	10.3301045272421	10.8556462683434	4.40282696713906	7.21542795708642	0.523633627793468	0.693601445742854	2.54244069489454	2.04399494724449	7.73424435921858	10.5368960115379	4.16837495604597	10.0086172959286	4.82315547535785	3.14410313699096	4.37129990614396	6.36628010613862	5.2187708750835
AAAGACGAACTACTGCGAAAGCAT	rRNA	6.70115028967584	1.67451967141984	2.15998473271968	4.13917266216829	4.83384401086727	0.851973810325071	2.91911054097862	3.35488167950321	1.83387478486356	1.68466343478026	7.53090306070962	3.72367263704379	3.25447668523413	2.1881303410894	0.408387670163656	1.14409232672531	3.55799396742123	2.15802384655587	1.71743384268043	0.97300926358875	1.51056927894835	6.61782904912238	1.6022790817659	8.84788588193409	3.92921801881755	1.14267111006447	2.56069880446094	3.9546324564595	2.71668598720916	5.90093168769076	5.32571978341412	5.0979736627948	6.76715611533095	1.8712014610341	4.25828535172313	0.104726725558694	4.85521012019997	2.27481535858985	2.96379267350451	6.71274038724632	9.87834001081678	6.40143296821346	5.80746929516846	1.8822070147738	2.05992964147684	4.93533860371092	4.77471007960397	2.60938543754175
AAAGACGAACTACTGCGAAAGCATTTGCCAAGGATGTTTTCA	rRNA	1.80824690356332	1.5760185142775	5.20937494361805	3.95920863337836	5.12979364418567	1.21710544332153	1.7112027309185	10.9475086383789	4.68656889465133	1.26349757608519	17.6223131620605	2.52677786085114	4.5766078386105	2.67438152799816	1.4293568455728	1.01697095708916	1.77899698371061	6.37597954664235	4.64717392725294	2.3784670887725	6.73946293684647	12.2062180239368	8.01139540882952	19.5215259934736	7.33454030179276	10.6995567578764	7.76745304019819	11.5149592114556	13.4702346865788	15.1572951193625	18.8258001646267	16.0988641982994	12.8294001353149	10.0164313502414	14.1942845057438	1.04726725558694	3.93040819254284	1.60575201782813	3.88359039976453	18.3870714955008	12.8418420140618	12.6539954022824	15.6925234146041	10.5874144581026	6.28820627398192	9.58865785863837	24.0327074006733	9.07612326101478
AAAGACGTTAGGTCAAGGTGTAGCCCA	rRNA	1.06367464915489	2.2655266142739	5.46349079452624	2.06958633108414	1.47974816659202	2.67763197530736	4.02635936686707	5.29718159921559	1.42634705489388	4.6328244456457	4.51854183642577	2.12781293545359	7.22087014536323	4.25469788545162	1.02096917540914	3.55939834981208	2.93534502312251	9.31873933740036	4.44512288693759	1.18923354438625	2.78874328421233	3.38244595844033	0.801139540882952	8.00523008365465	0.654869669802925	1.86982545283277	5.12139760892188	5.23407236884345	7.4708864648252	4.74388625873179	6.44040531947754	8.04943209914969	2.39670112417971	3.3021202253543	3.07542830957782	0.733087078910855	5.66441180689997	1.73956468598047	2.14619469460671	5.25344899871451	1.97566800216336	1.48870534144499	3.33620576530954	2.82331052216069	3.68618988474802	2.67918381344307	2.06904103449505	3.7439008451686
AAAGACGTTAGGTCAAGGTGTAGCCCAT	rRNA	0.850939719323916	1.5760185142775	2.66821643453607	1.16976618713452	1.28244841104642	1.70394762065014	1.61054374674683	2.73687715959472	1.83387478486356	4.42224151629817	6.47657663221027	1.0639064677268	3.9663934601291	2.91750712145254	0.408387670163656	1.27121369636146	2.75744532475145	6.37597954664235	3.23281664504552	1.40545782518375	0.348592910526542	1.47062867758275	2.40341862264886	4.77504952358348	1.83363507544819	1.4543086855366	3.84104820669141	3.37306885992134	4.18822423028079	2.42979540081384	4.08718029889921	4.42718765453233	0.28196483813879	1.76113078685562	2.83885690114875	0.209453451117387	1.73400361435713	2.94387869935157	1.43079646307114	3.94008674903588	3.29278000360559	1.19096427315599	1.6063212944083	1.64693113792707	3.57777253519661	2.11514511587611	2.06904103449505	1.4748700299149
AAAGACGTTAGGTCAAGGTGTAGCCCATG	rRNA	16.9124269215628	23.2462730855931	48.1549537471034	20.9658093540263	20.9137740878339	18.0131605611586	30.6003311881897	43.0837436736202	17.6255743211887	48.5393652146061	56.7830090777505	27.6615681608967	46.3762927645864	33.5513318967042	10.0054979190096	21.4835114685086	41.9843288155705	68.5663031246616	43.6430247081145	10.5949897590775	12.200751868429	23.2359331058075	23.2330466856056	61.7947585404921	15.5858981413096	17.2439458427911	47.031501375266	41.75626623144	63.6157302004812	46.7446353299425	50.2847030713054	74.7255613204396	20.3014683459928	29.3888700056532	25.4314264061243	4.9221561012586	20.8080433722856	10.7050134521875	25.4477370931939	38.9630800737993	21.5677090236166	7.29465617308046	31.3850468292083	26.1156223299864	51.1729889882666	39.0596798065122	23.3960793900594	21.3288896633847
AAAGACGTTAGGTCAAGGTGTAGCCCATGA	rRNA	7.12662014933779	7.58458909996045	12.5787346199558	6.29874100764739	6.31359217745929	18.9868449158159	9.26062654379426	12.006944958222	4.89033275963617	20.8477100054057	27.1112510185546	10.3730880603363	14.7468474799672	12.7640936563549	2.1440352683592	9.15273861380248	16.0999227025811	27.1714820679989	21.3163847532689	8.54085909150125	6.39087002631993	13.8239095692779	16.022790817659	17.9766570299613	6.15577489614749	10.0762816069322	17.1566819898883	28.0313653531394	16.1869206737879	13.4217269759241	24.7707896902982	31.1244707833788	12.6884177162455	12.4379861821678	11.5919990130241	0.837813804469548	5.31761108402854	7.62732208468362	6.84738307326904	15.4684887184372	8.72586700955482	3.72176335361248	23.9712562396315	8.35229362805872	16.5878544813661	19.600344740452	8.27616413798021	6.23983474194766
AAAGACGTTAGGTCAAGGTGTAGCCCATGAG	rRNA	2.12734929830979	1.47751735713515	4.19291153998526	0.269946043184888	1.28244841104642	1.70394762065014	2.31515663594856	2.38373171964702	1.73199285237114	4.31695005162441	5.12101408128254	4.78757910477058	3.55958387447483	1.70187915418065	0.612581505245484	2.16106328381447	4.09169306253441	8.04354342807189	4.34409736677992	1.83790638677875	1.1619763684218	6.91195478463893	1.6022790817659	6.03903322100263	1.30973933960585	3.22025494654533	4.01176146032214	3.02413070199844	3.16946698507736	4.62818171583589	6.31655137102605	5.2321308644473	1.26884177162455	3.08197887699734	2.60228549271969	0.942540530028242	1.15600240957142	1.33812668152344	1.73739570515782	3.50229933247634	2.30494600252392	1.33983480730049	3.95402164777427	2.94094846058406	3.79460723429943	3.66625153418526	2.06904103449505	2.83628851906712
AAAGACGTTAGGTCAAGGTGTAGCCCATGAGGTGG	rRNA	1.91461436847881	3.44754049998202	8.38582307997051	3.59928057579851	5.12979364418567	2.0690792536466	9.56260349630929	6.70976335900642	5.09409662462101	7.58098545651115	7.22966693828124	5.58550895556568	11.8991803803873	3.28219551163411	2.04193835081828	3.43227698017593	5.24804110194631	5.78742758849075	4.64717392725294	1.0811214039875	1.39437164210617	3.5295088261986	4.00569770441476	10.1118695793532	1.83363507544819	2.07758383648086	7.59673978656746	4.76882149161292	8.03686271216044	3.58684082977282	4.95415793805965	6.70786008262474	3.10161321952669	4.40282696713906	2.60228549271969	2.40871468784995	2.42760506009999	2.54244069489454	2.45279393669339	8.46389005348449	4.28061400468727	0.595482136577996	4.32471117725311	3.17622433743078	5.74611952622486	7.75553209154574	2.06904103449505	4.76496471203276
AAAGACTAATCGAACC	rRNA	4.25469859661958	6.30407405710999	11.1810974399607	14.6670683463789	7.30009095518731	4.62500068462181	2.91911054097862	9.09349507865344	6.52044367951489	5.36986469836206	14.6099519377767	5.85148557249738	7.42427493819037	6.44282822654102	3.57339211393199	4.4492479372651	10.8518816006347	9.61301531647616	11.5169092979747	11.3517747418688	11.2711707736915	14.5592239080692	19.2273489811908	46.7673968045088	14.0142109337826	18.4904961446796	13.8277735440891	22.448354826373	26.3744931258223	16.892863262801	24.1515199480408	25.758182717279	47.7930400645248	19.8127213521258	29.6897117578474	4.9221561012586	11.3288236137999	9.0992614343594	6.2341845890957	20.5760085782985	11.0308130120787	12.9517364705714	27.1838988284481	15.8811216871539	9.86597880917853	19.1773157172767	17.1889562865743	9.98373558711626
AAAGACTAATCGAACCA	rRNA	3.61649380712664	3.54604165712437	6.86112797452133	3.77924460458844	4.73519413309447	1.21710544332153	4.02635936686707	8.38720419875802	1.83387478486356	4.73811591031947	14.4593338765625	2.79275447778284	5.28852461350547	4.74094907236038	1.93984143327737	1.77969917490604	5.69279034787396	5.10078363731388	11.6179348181323	8.4327469511025	11.0387755000071	20.4417386184002	26.4376048491374	42.8350030792047	15.8478460092308	24.203851695002	14.1692000513505	17.4469078961448	22.5258546439426	21.6367495215328	18.0826764739177	29.2462699602439	34.5406926720017	12.3279155079894	35.2491398559304	5.02688282681729	11.0976231318857	5.48631939424611	4.49678888393788	18.533000634354	19.9213190218138	9.82545525353694	24.3419457691103	9.41103507386898	11.8174911011039	13.1138997184319	13.8466592308515	11.5720571577938
AAAGACTAATCGAACCAT	rRNA	3.61649380712664	1.97002314284687	2.79527435999017	2.42951438866399	3.25544596650245	2.19078979797875	2.51647460429192	4.67917707930711	2.0376386498484	2.00053782880155	4.66915989763997	0	2.23745272109847	2.67438152799816	0.918872257868227	2.16106328381447	0.978448341040838	3.43321975588434	5.05127600788363	3.45958849276	9.29581094737444	4.7060117682648	5.60797678618066	14.465591203797	6.941618499911	7.37542261950704	3.32890844579922	7.79295219361136	8.37644846056159	9.02495434587999	4.58259609270518	7.6469604941922	9.86876933485764	5.1733216863884	10.1725705624497	3.66543539455427	4.16160867445712	6.42300807131252	3.57699115767786	5.69123641527405	5.59772600612951	4.91272762676847	4.69540070673194	3.4115002142775	5.63770217667344	7.33250306837051	5.41133809021783	6.01293166042229
AAAGACTAATCGAACCATC	rRNA	4.25469859661958	1.37901619999281	3.68467983816886	2.51949640305896	2.17029731100163	2.0690792536466	4.52965428772545	3.26659531951628	2.0376386498484	2.42170368749662	5.8741043873535	3.45769602011209	1.93234553185777	3.76844669854286	4.3901674542593	1.14409232672531	3.4690441182357	2.35420783260641	7.67793953198311	5.621831300735	5.57748656842466	9.11789780101306	7.21025586794657	15.3082470020764	5.50090522634457	6.12887231761852	5.12139760892188	9.88658114114874	6.56532446908881	10.4134088606308	6.44040531947754	8.98853251071715	14.9441364213558	7.15459382160097	12.5382846467403	3.56070866899558	3.93040819254284	3.47912937196095	2.45279393669339	6.8586695260995	2.79886300306475	5.65708029749097	7.78448011905559	6.58772455170828	5.09561542891638	6.34543534762833	5.57049509287129	4.53806163050739
AAAGACTAATCGAACCATCT	rRNA	6.27568043001388	5.51606479997124	8.89405478178691	5.75884892127762	7.59604058850571	4.01644796296105	6.74415193950234	15.0086811977775	5.39974242209827	7.37040252716362	20.0322021414876	6.78240373175833	7.72938212743107	13.1287820465364	7.86146265065038	4.95773341580968	5.5148906495029	14.0271550026132	20.4071550718499	24.5414558705162	45.5494736421348	17.647544130993	46.4660933712112	50.5593478967662	23.7062820468659	21.0874759402807	15.0227663195042	19.8894750016051	32.4870365970429	32.7443856395389	34.5552516179661	26.4289687255415	54.7011785989252	16.400530452593	26.495997744055	11.1010329092215	18.3804383121856	17.1280215235	5.62098610492235	17.9492840789412	15.4760660169463	18.7576873022069	25.083324828068	11.057966211796	15.3952636363006	20.0233737636272	21.6453523608713	13.9545395138102
AAAGACTAATCGAACCATCTA	rRNA	1.59551197373234	1.47751735713515	6.09878042179674	4.94901079172295	4.93249388864007	1.46052653198584	3.52306444600868	14.478963037856	2.44516637981809	2.52699515217038	10.6938823462077	2.52677786085114	4.78001263143763	4.497823478906	1.93984143327737	2.28818465345062	5.15909125276078	6.08170356756655	8.78922025371751	5.94616772193125	12.4331471421133	11.765029420662	17.6250698994249	25.1392313153365	11.5257061885315	17.1400666509671	8.36494942790574	10.0028938604564	18.3376304136618	13.53743151882	16.5964290924998	18.9161654330018	34.1177454147935	9.79629000188441	26.0228549271969	1.78035433449779	6.12681277072854	5.48631939424611	4.39458913657565	12.112118524814	15.1467880165857	5.21046869505747	23.9712562396315	5.88189692116811	5.20403277846779	10.4347159049888	8.11700713532674	10.8913479132177
AAAGACTAATCGAACCATCTAG	rRNA	3.40375887729566	2.95503471427031	8.38582307997051	6.20875899325243	6.51089193300489	1.70394762065014	7.3481058445324	9.44664051860114	3.66774956972713	2.21112075814909	7.22966693828124	3.32470771164624	5.28852461350547	5.83501424290508	3.36919827885016	3.17803424090364	3.91379336416335	6.17979556059182	9.79947545529424	6.2705041431275	13.8275187842195	16.9122297922016	10.4148140314784	18.397984929101	11.3947322545709	9.45300645598789	8.10887954745965	10.9333956149174	17.5452636673925	10.181999774839	13.871642226567	16.6354930049093	21.8522749557562	7.81501786667183	12.4199989425258	2.93234831564342	6.0112125297714	6.42300807131252	2.65719343141784	10.2150397197227	7.57339400829287	6.84804457064696	13.2212598847452	6.2348107364382	7.37237976949604	7.614522417154	14.005816233505	9.30302634254015
AAAGACTAATCGAACCATCTAGT	rRNA	10.9558488862954	11.0321295999425	19.8210363708394	20.1559712244717	13.6136831326466	7.42434320426133	37.6464600802071	20.1292900770193	23.1271986757794	17.8995489945402	21.8396188760579	11.1710179111314	17.4928121831335	22.7322429879844	19.3984143327737	11.0595591583447	14.6767251156126	27.4657580470747	25.5594565998912	28.4334929248712	41.7149516263428	27.9419448740723	40.0569770441476	32.4422482337583	21.6106991034965	17.2439458427911	18.0956048848573	24.3093583352951	24.6765643838166	25.6864085228892	25.7616212779102	24.5507679024065	39.8980245966387	21.3537107906244	27.0874262651277	11.1010329092215	19.7676412036713	15.923707510129	8.58477877842686	15.322559579584	14.6528710160449	19.2042989046404	24.8361984750821	13.0578111649932	26.7790853391989	24.3946736697711	30.080673501505	21.7826958264355
AAAGACTAATCGAACCATCTAGTA	rRNA	6.59478282476035	5.41756364282889	11.1810974399607	5.84883093567258	9.76633789950734	5.59868503927904	7.65008279704743	20.5707218769539	8.35431846437846	7.15981959781609	15.2124241826334	11.0380296026655	7.72938212743107	9.60346094144794	11.0264670944187	4.06788382835666	9.69553356122285	18.0489267166491	18.0835681082234	18.8115124293825	18.8240171684332	17.647544130993	12.8182326541272	27.8076413432214	14.6690806035855	13.6081741289496	12.1206410077818	21.7504785105272	15.8473349253868	19.9011813780943	24.6469357418468	18.2453794247393	39.6160597584999	11.8876328112755	23.3022837302627	4.71270265014121	16.9932354206999	15.2546441693672	4.08798989448898	14.3010556076117	19.427402021273	10.2720668559704	25.9482670635186	11.7637938423362	15.1784289371977	17.9082286477511	21.9636663661782	14.8621518399117
AAAGACTAATCGAACCATCTAGTAG	rRNA	3.40375887729566	2.16702545713156	2.79527435999017	4.76904676293302	3.94599511091206	2.19078979797875	9.56260349630929	6.26833155907179	7.74302686942394	4.52753298097194	5.8741043873535	3.72367263704379	3.55958387447483	4.86251186908757	7.35097806294581	6.10182574253499	4.80329185601866	5.88551958151602	8.28409265292915	8.8651955126975	12.200751868429	9.26496066877133	11.2159535723613	13.7633780385641	5.50090522634457	3.6357717138415	6.31639038433699	9.77026842184111	9.84798670363322	8.90924980298409	8.05050664934693	9.12268971236964	11.1376111064822	6.38409910235164	9.81771344980611	2.93234831564342	5.78001204785711	6.95825874392189	2.75939317878006	9.77725230316312	5.76236500630979	6.40143296821346	7.04310106009792	4.70551753693449	6.17978892443051	5.35836762688615	7.16206511940595	7.14744706804914
AAAGACTAATCGAACCATCTAGTAGC	rRNA	4.25469859661958	4.33405091426312	5.97172249634264	6.11877697885747	5.42574327750408	2.19078979797875	5.83822108195725	2.56030443962087	9.5769016542875	7.37040252716362	8.28399336678058	1.99482462698774	4.06809585654267	3.76844669854286	8.78033490851861	2.92379150163135	4.71434200683313	4.61032367218755	14.4466493825472	11.4598868822675	14.2923093315882	3.82363456171515	11.2159535723613	7.16257428537522	8.51330570743802	6.44050989309065	6.57246026478308	13.8412135976082	6.79171496802291	6.71086348796204	6.81196716483202	11.5375193421145	6.90813853440034	6.93445247324402	11.118856196166	2.19926123673256	8.32321734891424	5.62013206239845	1.94179519988227	3.94008674903588	3.12814100342531	2.97741068288998	7.78448011905559	4.23496578324104	4.55352868115932	4.65331925492744	12.0959322016634	3.63044930440591
AAAGACTAATCGAACCATCTAGTAGCT	rRNA	3.08465648254919	4.72805554283249	7.87759137815412	4.04919064777332	6.11629242191369	4.25986905162535	6.94546990784569	4.94403615926789	7.64114493693152	4.84340737499323	6.17534050978189	9.17619328414362	4.78001263143763	7.65845619381292	3.98177978409565	1.90682054454218	3.20219457067911	5.39505961638968	8.68819473355984	6.05427986233	12.5493447789555	5.73545184257273	8.81253494971247	8.98832851498066	6.81064456595042	4.77844282390597	4.95068435529115	9.77026842184111	9.62159620469912	7.17368165954563	7.55509085554097	8.72021810741216	10.2917165920658	8.58551258592117	7.57028506973001	4.9221561012586	7.16721493934282	3.07769136750391	1.83959545252004	10.9446854139886	7.24411600793231	7.74126777551395	9.88505411943567	6.2348107364382	6.93871037129039	7.89654176593748	6.68459411144555	7.37435014957451
AAAGACTAATCGAACCATCTAGTAGCTG	rRNA	3.08465648254919	1.08351272856578	4.95525909270985	1.61967625910933	1.97299755545603	2.43421088664306	4.3283363193821	5.29718159921559	4.48280502966649	2.52699515217038	3.46421540792643	1.59585970159019	1.42383354978993	1.45875356072627	3.98177978409565	1.52545643563375	1.24529788859743	2.05993185353061	5.85948016914501	5.72994344113375	7.08805584737301	3.97069742947343	10.4148140314784	7.58390218451494	3.27434834901462	2.28534222012894	4.69461447484506	7.44401403568846	6.90491021748996	3.58684082977282	6.06884347412307	9.92763292228461	9.30483965858006	8.03515921502879	5.67771380229751	3.56070866899558	4.16160867445712	4.14819271272267	3.37259166295341	3.50229933247634	3.62205800396615	2.97741068288998	5.80746929516846	4.47024166008776	5.63770217667344	2.39716446465959	4.77471007960397	4.53806163050739
AAAGACTAATCGAACCATCTAGTAGCTGGTTCCCTCCGAAGTTTCCCTCAGGATAGCTGGCGCT	rRNA	3.72286127204213	3.8415451285514	1.65175303090328	2.96940647503377	2.95949633318404	2.92105306397167	4.63031327189713	4.41431799934633	4.99221469212859	3.79049272825558	3.16297928549804	1.72884801005604	1.8306431354442	2.43125593454378	3.47129519639108	1.27121369636146	1.86794683289614	2.25611583958114	4.34409736677992	8.32463481070375	11.0387755000071	7.05901765239721	6.40911632706362	3.79195109225747	7.07259243387159	8.51809372957151	8.10887954745965	8.25820307084189	4.30141947974784	6.36374985927435	6.93582111328351	9.25684691402214	3.24259563859608	6.49416977653011	4.37657105593766	3.35125521787819	2.54320530105713	3.74675470826564	5.21218711547345	4.23194502674224	3.78669700414643	4.76385709262397	4.94252705971784	7.41119012067182	2.05992964147684	2.96120316222655	3.66061106102971	2.72283697830443
AAAGACTAATCGAACCATCTAGTAGCTGGTTCCCTCCGAAGTTTCCCTCAGGATAGCTGGCGCTCT	rRNA	3.19102394746468	3.34903934283968	1.90586888181148	3.23935251821866	1.47974816659202	3.52960578563244	3.72438241435204	3.79631347943784	1.22258318990904	2.52699515217038	3.46421540792643	1.0639064677268	0.9153215677221	2.30969313781659	2.1440352683592	3.05091287126749	3.02429487230804	1.471379895379	4.74819944741061	5.4056070199375	2.90494092105451	4.41188603274825	0.801139540882952	5.33682005576977	2.6194786792117	5.0900803993781	4.86532772847579	4.18725789507476	3.05627173561031	4.0496590013564	3.71561845354474	3.08561563800738	2.53768354324911	2.20141348356953	2.48399978850516	1.78035433449779	3.0056062648857	2.00719002228516	2.65719343141784	2.62672449935725	2.4695850027042	3.42402228532348	5.06609023621078	3.64677609112423	3.25252048654237	3.10221283661829	3.02398305041585	2.72283697830443
AAAGACTAATCGAACCATCTAGTAGCTGGTTCCCTCCGAAGTTTCCCTCAGGATAGCTGGCGCTCTCG	rRNA	2.65918662288724	4.13704859997843	3.43056398726066	3.32933453261362	3.84734523313926	4.25986905162535	8.05271873373414	5.20889523922867	5.50162435459069	5.15928176901453	4.0666876527832	2.92574278624869	2.03404792827133	2.43125593454378	2.45032602098194	2.54242739272291	2.22374622963827	2.05993185353061	3.03076560473018	5.29749487953875	3.25353383158105	4.55894890050653	1.6022790817659	4.07283635835061	4.71506162258106	6.33663070126661	6.65781689159845	4.88513421092055	2.82988123667621	5.09099988741948	4.83030398960816	4.02471604957484	1.83277144790213	5.72367505728078	3.54857112643594	2.30398796229126	0.924801927657138	4.01438004457032	3.47479141031563	3.7941576101827	3.29278000360559	2.82854014874548	9.63792776644978	4.23496578324104	5.31245012801921	3.807261208577	5.88880909817823	3.85735238593128
AAAGACTAATCGAACT	piRNA	1.70187943864783	6.7965798428217	3.04939021089837	3.68926259019347	1.97299755545603	0.851973810325071	1.00658984171677	1.85401355972546	2.34328444732567	1.57937197010649	3.46421540792643	0.664941542329248	2.7459647031663	5.10563746254194	0.816775340327312	1.14409232672531	3.64694381660676	2.74657580470747	5.35435256835665	2.3784670887725	4.06691728947632	7.79433199118858	9.61367449059542	9.8309843132601	6.81064456595042	6.5443890849147	4.18247471395287	4.41988333369003	9.05561995736388	9.48777251746358	10.0321698245708	5.63460246940478	21.1473628604092	8.14522988920726	11.4737133088096	1.15199398114563	2.08080433722856	4.01438004457032	1.94179519988227	5.39937813756769	4.28061400468727	8.48562044623645	5.06609023621078	1.99984495319716	3.36093783609378	6.90947404519529	3.66061106102971	2.38248235601638
AAAGAGGAACAGCTCTTTGGACA	rRNA	25.5281915797175	11.2291319142272	5.33643286907214	7.10857913720206	22.5908220099715	10.345396268233	45.1958838930828	10.3295041184704	23.1271986757794	27.7969466738742	5.12101408128254	5.45252064709983	41.0877681510809	12.1562796727189	6.94259039278216	15.6359284652459	15.2993740599113	30.0161498657317	17.275363946962	27.4604836612825	5.57748656842466	49.707249302297	0	8.14567271670123	9.43012324516212	9.66076483963598	28.5091133563318	5.46669780745872	7.6972769637593	9.02495434587999	12.0138329997946	16.2330213999519	4.22947257208184	5.72367505728078	19.3988554911832	13.3002941459541	3.69920771062855	8.43019809359768	13.2859671570892	32.9799853808189	18.1102900198308	3.87063388775698	0.370689529478838	2.47039670689061	38.2713243916486	5.49937730127789	30.080673501505	4.42461008974471
AAAGATAAAATTTGAAATCTGGTTAGGCTGGTG	mito	2.0209818333943	6.59957752853702	10.291691961782	1.4397122303194	3.35409584427525	1.09539489898938	1.50988476257515	7.15119515894105	5.80727015206795	8.73919156792258	7.38028499949543	3.98964925397549	3.3561790816477	8.38783297417605	1.73564759819554	5.21197615508197	5.15909125276078	12.6538671002594	2.62666352409949	0.432448561595	1.85916218947489	2.3530058841324	7.21025586794657	8.14567271670123	0.52389573584234	0	2.98748193853777	1.74469078961448	15.2813586780515	9.14065888877589	1.61010132986939	2.81730123470239	7.47206821067792	16.2904597784145	9.10799922451892	1.15199398114563	8.67001807178567	1.07050134521875	1.94179519988227	6.42088210953996	2.4695850027042	3.72176335361248	3.83045847128132	4.23496578324104	4.01144193340226	4.37129990614396	3.97892506633664	1.02106386686416
AAAGATAAAATTTGAAATCTGGTTAGGCTGGTGTT	mito	4.14833113170409	7.19058447139108	8.63993893087871	1.25974820152948	2.95949633318404	2.43421088664306	0	8.2989178387711	6.01103401705279	10.3185635380291	9.9407920401367	2.26080124391944	4.37320304578337	8.87408416108481	1.32725992803188	7.2459180692603	8.18338612506883	9.80919930252669	3.23281664504552	0.86489712319	2.09155746315925	2.79419448740723	12.8182326541272	6.31991848709578	1.04779147168468	0.727154342768299	2.81676868490704	2.44256710546028	17.6584589168596	9.02495434587999	2.10551712367535	2.5489868313974	5.4983143437064	12.8782688788818	9.69942774559158	0.418906902234774	5.78001204785711	1.73956468598047	1.12419722098447	8.02610263692495	2.4695850027042	2.38192854631199	3.70689529478838	6.11717279801484	1.7346775928226	4.5123095805357	4.6155530769505	1.81522465220296
AAAGATGAAAAGAACT	rRNA	9.46670437747856	5.12206017140186	3.04939021089837	5.84883093567258	4.04464498868486	1.09539489898938	4.3283363193821	2.11887263968624	1.83387478486356	3.57990979890804	10.8445004074219	3.32470771164624	6.30554857764113	4.86251186908757	0.306290752622742	1.52545643563375	2.93534502312251	2.64848381168221	6.06153120946035	4.64882203714625	6.04227711579339	14.412161040311	21.6307676038397	28.6502971415009	13.3593412639797	14.2314492798939	6.0603205038909	12.5617736852243	11.2063296972378	12.6117951756528	20.3120475460446	18.2453794247393	19.8785210887847	9.57614865352746	17.2697128153216	2.09453451117387	7.51401566221425	5.48631939424611	4.5989886313001	13.2795516356395	13.1711200144224	9.67658471939244	10.1321804724216	5.64662104432139	5.09561542891638	14.3829867879575	15.5973862600396	7.03399552728646
AAAGATGAAAAGAACTTT	rRNA	2.34008422814077	2.46252892855859	4.82820116725575	3.32933453261362	2.36759706654723	0.851973810325071	0	1.23600903981697	1.5282289873863	1.36878904075896	3.61483346914062	3.05873109471454	3.55958387447483	3.52532110508848	0.714678422786398	2.66954876235906	2.49059577719486	2.45229982563167	2.52563800394181	1.40545782518375	1.85916218947489	3.67657169395688	4.00569770441476	13.6229354055176	4.3221398206993	3.73965090566554	2.56069880446094	5.81563596538161	5.20698147548423	5.32240897321127	5.44957373186561	6.97617448592973	13.1113649734537	4.62296831549601	6.50571373179923	0.314180176676081	4.97081036115712	1.07050134521875	1.83959545252004	4.81566158215497	7.57339400829287	3.87063388775698	4.07758482426721	3.64677609112423	1.7346775928226	7.614522417154	4.77471007960397	2.04212773372833
AAAGATGAAAAGAACTTTGGAAAGAG	rRNA	3.08465648254919	1.97002314284687	5.71760664543444	2.78944244624384	2.46624694432004	1.09539489898938	1.40922577840347	2.91344987956858	2.0376386498484	0.737040252716362	6.47657663221027	7.04838034869003	4.2715006493698	0.972502373817513	0.306290752622742	0.635606848180728	2.40164592800933	4.21795570008648	1.81845936283811	1.40545782518375	1.62676691579053	2.79419448740723	3.20455816353181	5.05593478967662	1.96460900940877	4.67456363208193	3.92640483350678	4.30357061438239	4.30141947974784	9.02495434587999	8.4220684947014	8.72021810741216	5.21634950556761	3.7424029220682	5.67771380229751	0	1.73400361435713	3.07769136750391	0.715398231535572	5.10751985986133	6.42092100703091	4.01950442190148	10.3793068254075	3.05858639900742	3.25252048654237	7.19149339397877	8.27616413798021	5.44567395660887
AAAGCAGGATTCAGACTACAATAT	piRNA	10.1049091669715	12.5096469570776	38.3714934871378	9.71805755465598	17.8556278768771	6.81579048260056	12.0790781006012	18.5401355972546	8.96561005933298	14.5302221249797	20.7852924475586	11.0380296026655	10.4753468305974	9.96814933162951	5.71742738229119	12.9663797028869	12.5419287351598	11.771039163032	9.49639889482122	5.4056070199375	15.5704833368522	9.41202353652961	11.2159535723613	59.82856167784	12.7044715941767	4.67456363208193	11.693857873705	23.4951693001417	26.3744931258223	15.9672269196338	9.78446192766781	7.6469604941922	8.59992756323308	13.0984102272387	28.1519976030585	1.6756276089391	7.05161469838568	1.73956468598047	12.2639696834669	53.9937813756769	18.4395680201913	13.5472186071494	29.655162358307	14.5871043644969	13.0100819461695	15.0880351599163	6.84375111409902	6.92054398652377
AAAGCATCGCGAAGGCCCGCGGCGGGTGTTGACGCGATGTGATTTCTGCCCAGTGCTCT	rRNA	11.7004211407038	3.05353587141265	0.635289627270493	1.4397122303194	1.08514865550082	3.16447415263598	4.73097225606881	3.26659531951628	1.42634705489388	3.47461833423428	2.86174316306966	1.72884801005604	1.2204287569628	3.4037583083613	2.85871369114559	3.81364108908437	6.58228883972927	1.1771039163032	5.65742912882966	2.48657922917125	1.85916218947489	5.44132610705618	1.6022790817659	3.0897379270246	3.27434834901462	2.49310060377703	4.43854459439897	3.72200701784423	2.15070973987392	4.97529534452358	3.71561845354474	1.20741481487245	1.26884177162455	2.53162550610496	1.8925712674325	3.35125521787819	2.08080433722856	4.68344338533204	3.88359039976453	5.25344899871451	3.95133600432671	2.23305801216749	5.06609023621078	3.64677609112423	2.6020163892339	2.11514511587611	3.02398305041585	3.7439008451686
AAAGCATCGCGAAGGCCCGCGGCGGGTGTTGACGCGATGTGATTTCTGCCCAGTGCTCTG	rRNA	2.65918662288724	2.36402777141624	1.90586888181148	1.34973021592444	1.38109828881922	2.43421088664306	1.00658984171677	1.85401355972546	1.93575671735598	3.05345247553921	3.01236122428385	0.797929850795097	1.42383354978993	2.67438152799816	1.73564759819554	1.52545643563375	1.86794683289614	1.7656558744548	3.33384216520319	3.35147635236125	1.74296455263271	1.47062867758275	0	5.05593478967662	3.27434834901462	2.38922141195298	5.54818074299871	4.30357061438239	3.7354432324126	4.3967726300441	3.71561845354474	2.14651522643992	1.40982419069395	2.97190820281887	3.31199971800688	2.19926123673256	5.78001204785711	4.14819271272267	3.88359039976453	3.0645119159168	3.45741900378587	0.893223204866995	1.85344764739419	2.35275876846724	3.03568578743955	2.82019348783481	5.25218108756436	3.85735238593128
AAAGCATCGCGAAGGCCCGCGGCGGGTGTTGACGCGATGTGATTTCTGCCCAGTGCTCTGAATGTC	rRNA	6.91388521950682	6.20557289996764	3.30350606180657	2.69946043184888	1.87434767768323	3.52960578563244	4.73097225606881	5.03232251925481	2.44516637981809	1.89524636412779	3.01236122428385	3.59068432857794	7.83108452384463	3.76844669854286	6.43210580507759	3.30515561053979	3.64694381660676	3.92367972101068	3.23281664504552	7.1354012663175	3.6021267421076	2.79419448740723	1.6022790817659	4.35372162444376	2.75045261317228	7.06378504403491	4.09711808713751	2.44256710546028	3.16946698507736	5.90093168769076	3.59176450509325	1.34157201652495	0.704912095346974	3.52226157371125	2.48399978850516	3.77016212011297	3.12120650584284	2.54244069489454	2.24839444196894	2.04300794394453	4.60989200504783	1.63757587558949	6.67241153061908	3.4115002142775	6.28820627398192	2.67918381344307	5.0930240849109	4.19770700821934
AAAGCATCGCGAAGGCCCGCGGCGGGTGTTGACGCGATGTGATTTCTGCCCAGTGCTCTGAATGTCAAA	rRNA	32.0166069395623	5.71306711425592	3.04939021089837	3.32933453261362	3.45274572204805	9.98026463523654	9.76392146465264	2.6485907996078	14.2634705489388	8.00215131520621	2.86174316306966	5.71849726403153	9.35662047004814	3.64688390181567	7.35097806294581	4.70349067653739	3.20219457067911	4.51223167916228	5.96050568930268	13.7302418306412	3.02113855789669	3.67657169395688	0.801139540882952	5.33682005576977	7.98940997159568	13.9198117044217	3.92640483350678	3.14044342130607	1.13195249467048	1.61986360054256	2.35322502057833	1.07325761321996	1.83277144790213	11.4473501145616	3.78514253486501	6.28360353352161	2.77440578297141	11.6417021292539	11.2419722098447	4.96159072100815	18.274929020011	2.97741068288998	2.84195305933776	1.76456907635043	12.2511604993096	2.25615479026785	14.9607582494258	7.94160785338793
AAAGCCAGTGGCGCGAAGCTACCGTGCGTAGGATTATG	no_anno	3.29739141238017	2.46252892855859	10.0375761108738	4.85902877732799	6.8068415663233	1.46052653198584	0.805271873373414	7.68091331886261	5.70538821957553	1.68466343478026	30.4248483652669	2.39378955238529	2.94936949599343	5.22720025926913	1.32725992803188	2.28818465345062	2.40164592800933	5.00269164428861	7.17281193119475	4.9731584583425	6.97185821053083	11.3238408173872	11.2159535723613	26.6841002788488	15.5858981413096	11.0111943333485	11.0963614859974	17.6795333347601	16.9792874200573	22.7937949504918	25.1423515356527	22.5384098776191	11.8425232018292	13.2084809014172	15.7319986605327	2.51344141340864	3.46800722871427	3.74675470826564	5.51878635756012	21.7434416891239	12.0186470131604	18.0133346314844	18.163786944463	15.9987596255773	8.34813591545875	12.6908706952567	29.9215164988515	15.6563126252505
AAAGCCAGTGGCGCGAAGCTACCGTGCGTAGGATTATGACTG	no_anno	3.51012634221115	1.08351272856578	6.86112797452133	6.11877697885747	5.22844352195848	3.16447415263598	0	5.82689975913715	6.92797140948458	0.842331717390128	19.4297298966308	4.25562587090718	4.2715006493698	3.76844669854286	0.816775340327312	1.65257780526989	4.09169306253441	4.90459965126335	6.76870985056406	1.83790638677875	4.88030074737158	11.4709036851455	12.0170931132443	17.9766570299613	7.33454030179276	6.23275150944257	9.38922894969012	16.5164061416838	15.0549681791174	16.5457496341133	23.5322502057833	14.8914493834269	10.9966286874128	8.69558326009964	12.6565703509549	3.2465284923195	1.38720289148571	0.802876008914065	4.29238938921343	24.0783079107748	8.06731100883371	10.1231963218259	14.0862021201958	10.9403282733727	6.07137157487909	4.65331925492744	17.8255842971881	13.3872818099968
AAAGCGAACTACTATACTCAATTGATCCAATAACTTGACCAACGG	rRNA	3.61649380712664	8.17559604281451	4.70114324180165	1.88962230229422	4.63654425532167	2.19078979797875	6.84481092367402	11.3006540783266	3.56586763723471	4.73811591031947	5.42225020371093	1.3298830846585	7.11916774894967	4.61938627563319	1.83774451573645	4.32212656762895	7.73863687914117	11.9672231490826	6.2635822497757	3.892037054355	1.85916218947489	3.08832022292378	0.801139540882952	5.75814795490949	1.30973933960585	3.22025494654533	8.02352292064428	3.83831973715186	6.90491021748996	8.3307270885046	6.31655137102605	10.7325761321996	2.96063080045729	4.51289764131754	4.96799957701032	2.09453451117387	3.93040819254284	1.87337735413282	2.04399494724449	5.69123641527405	4.11597500450699	2.38192854631199	2.59482670635186	8.94048332017553	6.07137157487909	6.06341599884485	2.54651204245545	2.83628851906712
AAAGCGAACTACTATACTCAATTGATCCAATAACTTGACCAACGGAACAAGTTACCCTAGGGA	rRNA	3.19102394746468	3.54604165712437	7.75053345270002	3.50929856140355	6.6095418107777	1.21710544332153	6.74415193950234	9.00520871866651	6.41856174702247	4.42224151629817	6.0247224485677	1.46287139312434	9.86513245211597	2.91750712145254	2.04193835081828	2.7966701319952	4.44749245927654	7.06262349781922	6.46563329009104	1.40545782518375	3.36973146842323	4.85307463602308	0.801139540882952	9.69054168021353	6.15577489614749	1.55818787736064	8.19423617427501	7.32770131638083	14.9417729296504	10.6448179464225	6.56425926792904	10.5984189305471	3.38357805766548	8.25530056338574	9.93599915402064	1.25672070670432	4.62400963828569	4.81725605348439	3.88359039976453	10.2150397197227	4.44525300486755	3.12628121703448	4.571837530239	8.11701775121199	6.93871037129039	6.20442567323659	8.11700713532674	3.29009468211786
AAAGCGAATGATTAGAGGTCTTGGGG	rRNA	14.4659752285066	14.1841666284975	1.90586888181148	3.95920863337836	6.11629242191369	3.40789524130028	7.14678787618905	3.09002259954243	9.0674919918254	6.52807080977349	4.21730571399739	3.85666094550964	5.69533419915973	6.6859538199954	11.6390485996642	5.08485478544582	5.60384049868843	6.86643951176868	7.57691401182544	27.1361472400862	7.66904403158391	11.6179665529037	12.0170931132443	10.3927548454464	8.25135783951685	18.6982545283277	7.76745304019819	3.14044342130607	4.75420047761604	5.20670443031538	3.22020265973877	8.72021810741216	3.66554289580426	7.26466449577945	5.32285668965392	11.624666537015	4.27720891541426	8.83163609805471	6.84738307326904	4.81566158215497	4.93917000540839	3.42402228532348	4.69540070673194	4.58787959851113	16.4794371318147	5.64038697566963	11.9367751990099	8.39541401643867
AAAGCGAATGATTAGAGGTCTTGGGGC	rRNA	5.53110817560545	3.34903934283968	2.79527435999017	2.24955035987407	1.77569779991043	1.94736870931445	3.12042850932198	3.0017362395555	3.97339536720439	3.68520126358181	1.20494448971354	1.46287139312434	5.1868222170919	1.82344195090784	2.75661677360468	1.65257780526989	1.60109728533955	1.7656558744548	5.45537808851432	7.351625547115	3.71832437894978	3.08832022292378	5.60797678618066	2.80885266093146	3.01240048109345	3.53189252201745	3.58497832624532	1.97731622822975	1.69792874200573	3.81824991556461	2.97249476283579	4.56134485618482	2.39670112417971	2.09134280939105	2.01085697164703	4.08434229678905	3.0056062648857	3.88056737641798	1.22639696834669	2.33486622165089	0.823195000901399	0.744352670722495	1.72988447090124	0.941103507386898	3.90302458385085	2.11514511587611	5.25218108756436	2.49593389677907
AAAGCGGGTGGTAAACT	rRNA	5.53110817560545	3.74304397140905	5.20937494361805	3.1493705038237	2.26894718877443	1.46052653198584	11.3744652113995	4.3260316393594	5.29786048960585	5.47515616303583	1.9580347957845	3.19171940318039	2.54255991033917	2.55281873127097	4.90065204196388	6.35606848180728	3.4690441182357	5.88551958151602	6.86973537072173	9.081419793495	8.01763694211045	4.41188603274825	10.4148140314784	3.37062319311775	8.12038390555627	5.0900803993781	3.32890844579922	5.23407236884345	5.43337197441833	4.51247717293999	3.09634871128728	4.42718765453233	2.11473628604092	3.08197887699734	3.43028542222141	7.74977769134332	8.2076171079571	8.56401076175002	1.53299621043337	2.04300794394453	4.28061400468727	4.31724549019047	3.21264258881659	2.11748289162052	3.4693551856452	2.53817413905133	8.43532114063367	3.97080392669397
AAAGCGTCGCGGTTCCGGCGGCGTCCGGTGAGCTCTCG	rRNA	6.91388521950682	2.56103008570093	1.65175303090328	1.52969424471437	2.07164743322883	3.89473741862889	10.1665574013393	0.441431799934633	5.09409662462101	3.57990979890804	0.903708367285155	2.39378955238529	3.55958387447483	1.45875356072627	9.39291641376409	4.57636930690124	3.11324472149357	3.72749573496014	4.0410208063069	10.0544290570838	4.41551020000286	4.26482316498998	4.00569770441476	4.21327899139719	4.97700949050223	7.27154342768299	5.03604098210652	5.46669780745872	5.65976247335242	3.00831811529333	1.98166317522386	6.84201728427723	2.6786659623185	2.86183752864039	1.53771415478891	2.82762159008473	3.0056062648857	6.15538273500783	3.88359039976453	2.91858277706362	2.79886300306475	1.63757587558949	1.11206858843651	2.23512083004388	4.3366939820565	2.82019348783481	1.90988403184159	7.14744706804914
AAAGCGTCTGTAGGTG	no_anno	2.9782890176337	2.65953124284328	3.55762191271476	4.31913669095821	1.57839804436482	1.58223707631799	1.50988476257515	1.6774408397516	1.63011091987872	3.15874394021298	3.31359734671223	1.0639064677268	3.76298866730197	2.67438152799816	1.22516301049097	1.14409232672531	1.24529788859743	3.62940374193488	3.13179112488785	1.0811214039875	3.36973146842323	4.85307463602308	14.4205117358931	12.9207222402847	1.57168720752702	2.59697979560107	4.69461447484506	8.25820307084189	8.03686271216044	4.2810680871482	11.5184172059887	14.7572921817744	6.48519127719216	6.49416977653011	5.20457098543938	1.5709008833804	1.27160265052856	1.87337735413282	3.06599242086674	5.69123641527405	4.44525300486755	4.61498655847947	7.78448011905559	3.29386227585414	3.03568578743955	6.20442567323659	3.66061106102971	2.83628851906712
AAAGCTAAAACTCACCTGAGTTGTAAAAAACTC	rRNA	6.48841535984486	21.9657580427426	20.0751522217476	22.4955035987407	10.2595872883713	5.59868503927904	10.7705113063694	18.5401355972546	5.19597855711343	39.0631333939672	44.4323280581868	27.2626032354992	21.2558008504354	23.5831825650747	3.06290752622742	11.5680446368892	8.09443627588329	20.4031345492555	7.07178641103708	1.40545782518375	3.6021267421076	13.9709724370361	0.801139540882952	12.6398369741916	8.77525357535919	5.8172347421464	16.0470458412886	11.0497083342251	21.7334878976733	16.3143405483215	19.8166317522386	8.85437530906465	3.52456047673487	15.5199650591652	10.7639990835224	5.13160955237598	11.0976231318857	21.6776522406797	5.007787620749	33.5637019362316	8.56122800937454	12.3562543339934	24.5890721220962	7.52882805909518	7.26396241994463	20.8694318099776	12.8917172149307	13.7276364322849
AAAGCTCGCTTGATCTTGATTTTCAGTAC	rRNA	12.1258910003658	13.2976562142164	9.5293444090574	8.81823741070635	9.17443863287053	2.92105306397167	39.7602987478123	5.29718159921559	11.5126583716435	12.4243928315044	6.17534050978189	4.92056741323643	10.4753468305974	5.22720025926913	6.33000888753667	6.99167532998801	5.07014140357525	12.85005108631	5.75845464898734	15.3519239366225	7.55284639474173	10.0002750075627	6.40911632706362	5.61770532186291	10.2159668489256	8.31033534592342	4.52390122121433	6.51351228122741	2.94307648614326	4.74388625873179	4.95415793805965	5.63460246940478	1.40982419069395	4.07261494460363	5.20457098543938	7.01669061243247	5.54881156594283	5.35250672609376	3.16819216822896	3.64822847132952	9.21978401009566	3.72176335361248	4.07758482426721	3.05858639900742	12.4679951984124	5.2173579524944	14.4832872414654	8.50886555720136
AAAGCTCGTAGTTGGA	rRNA	3.40375887729566	5.31906248568655	6.35289627270493	11.6076798569502	5.82034278859528	1.21710544332153	4.83163124024048	16.5978356775422	2.0376386498484	2.10582929347532	9.79017397892251	5.98447388096323	11.492370794733	11.0622145021742	1.4293568455728	3.30515561053979	5.5148906495029	6.37597954664235	4.95025048772596	2.70280350996875	3.95071965263414	9.70614927204616	11.2159535723613	15.7295749012162	7.72746210367451	14.2314492798939	6.48710363796772	8.60714122876479	10.3007677015014	7.17368165954563	9.04133823695886	11.2692049388096	30.8751497761975	4.40282696713906	27.6788547862004	2.82762159008473	7.51401566221425	3.74675470826564	2.45279393669339	15.1766304407308	20.4152360223547	8.63449098038095	12.1091912963087	6.2348107364382	4.77036338026215	6.90947404519529	9.54942015920793	7.03399552728646
AAAGCTCGTAGTTGGATCTTGGGAGCGGGCGGG	rRNA	11.9131560705348	1.97002314284687	0.889405478178691	2.06958633108414	2.36759706654723	1.09539489898938	4.42899530355378	1.23600903981697	5.50162435459069	3.68520126358181	1.20494448971354	3.72367263704379	2.23745272109847	0.486251186908757	10.720176341796	4.83061204617353	1.86794683289614	4.31604769311175	3.43486768536087	13.0815689882487	2.32395273684361	3.5295088261986	5.60797678618066	3.37062319311775	4.06019195277813	9.97240241510811	3.75569157987605	5.81563596538161	2.82988123667621	4.62818171583589	3.09634871128728	10.0617901239371	1.40982419069395	8.58551258592117	1.30114274635985	4.60797592458252	3.93040819254284	4.5496307171797	4.80338812602455	2.62672449935725	4.28061400468727	2.67966961460098	1.85344764739419	2.35275876846724	7.15554507039322	2.67918381344307	2.22819803714852	3.51699776364323
AAAGCTCGTAGTTGGATCTTGGGAGCGGGCGGGC	rRNA	7.0202526844223	1.67451967141984	1.77881095635738	2.96940647503377	0.887848899955213	0.608552721660765	4.3283363193821	1.85401355972546	5.90915208456037	2.10582929347532	1.9580347957845	5.71849726403153	2.7459647031663	2.67438152799816	4.69645820688205	3.43227698017593	1.60109728533955	1.56947188840427	3.43486768536087	14.3789146730337	3.6021267421076	3.38244595844033	3.20455816353181	4.35372162444376	4.3221398206993	8.31033534592342	4.69461447484506	3.2567561406137	4.07502898081374	5.20670443031538	3.46791055664175	4.56134485618482	1.26884177162455	5.6136043831023	1.53771415478891	3.56070866899558	1.96520409627142	1.87337735413282	3.16819216822896	1.75114966623817	1.97566800216336	3.72176335361248	2.10057400038008	4.3526037216644	4.44511133160791	1.12807739513393	0.795785013267328	3.51699776364323
AAAGCTCGTAGTTGGATCTTGGGAGCGGGCGGGCGGT	rRNA	7.12662014933779	2.56103008570093	2.28704265817378	1.61967625910933	2.07164743322883	1.46052653198584	4.73097225606881	1.76572719973853	7.029853341977	3.57990979890804	1.80741673457031	1.59585970159019	2.4408575139256	2.91750712145254	4.28807053671839	2.7966701319952	1.77899698371061	1.96183986050534	4.0410208063069	8.32463481070375	1.51056927894835	1.32356580982448	4.80683724529771	3.0897379270246	4.06019195277813	7.27154342768299	6.0603205038909	2.67519254407554	1.47153824307163	2.42979540081384	1.11468553606342	1.60988641982994	0.845894514416369	4.51289764131754	1.77428556321797	1.98980778561518	1.73400361435713	6.82444607576955	2.24839444196894	2.62672449935725	5.10380900558867	0.297741068288998	0.864942235450621	1.76456907635043	3.90302458385085	0.846058046350444	1.75072702918812	3.7439008451686
AAAGCTCGTAGTTGGATTTTGGGTTGG	rRNA	0.531837324577447	1.18201388570812	2.28704265817378	2.69946043184888	1.97299755545603	1.09539489898938	0.30197695251503	1.94229991971238	1.32446512240146	0.737040252716362	8.73584755042316	7.04838034869003	3.25447668523413	1.82344195090784	0.51048458770457	0.762728217816873	1.86794683289614	1.7656558744548	1.21230624189207	3.2433642119625	2.32395273684361	6.17664044584755	12.8182326541272	11.9376238089587	5.2389573584234	5.50559716667427	3.58497832624532	4.30357061438239	5.77295772281947	6.71086348796204	9.16519218541035	8.31774650245467	4.79340224835942	5.39346303474535	11.118856196166	0.733087078910855	1.38720289148571	0.669063340761721	1.02199747362225	6.56681124839314	6.75019900739147	5.35933922920197	8.15516964853443	3.52913815270087	2.92726843788813	3.24322251101004	8.43532114063367	4.87841625279545
AAAGGAATTGACGGAA	rRNA	3.61649380712664	2.36402777141624	6.09878042179674	5.57888489248769	4.53789437754887	1.94736870931445	2.31515663594856	11.1240813583527	1.5282289873863	2.31641222282285	6.17534050978189	12.2349243788582	4.2715006493698	4.25469788545162	2.65451985606377	0.381364108908437	4.80329185601866	5.00269164428861	3.93999528614923	3.892037054355	3.6021267421076	6.32370331360583	8.01139540882952	13.6229354055176	6.02480096218691	12.6732614025332	2.56069880446094	5.69932324607398	8.37644846056159	7.86790891692101	9.04133823695886	10.0617901239371	17.3408375455356	4.62296831549601	16.2051414773908	0.942540530028242	4.85521012019997	5.62013206239845	1.32859671570892	5.98309469298041	5.43308700594923	3.12628121703448	6.1781588246473	4.94079341378121	4.44511133160791	5.49937730127789	7.00290811675248	5.2187708750835
AAAGGAATTGACGGAAG	rRNA	6.38204789492937	3.74304397140905	5.71760664543444	5.12897482051288	3.74869535536645	2.43421088664306	3.82504139852372	8.38720419875802	3.05645797477261	3.15874394021298	4.66915989763997	11.3040062195972	6.61065576688183	5.47032585272351	3.57339211393199	2.03394191417833	4.00274321334888	3.92367972101068	3.63691872567621	2.91902779076625	3.83452201579196	3.5295088261986	4.80683724529771	7.16257428537522	3.27434834901462	5.8172347421464	2.81676868490704	6.39719956191977	5.54656722388537	5.90093168769076	6.19269742257456	5.50044526775229	7.75403304881671	5.06325101220992	8.04342788658814	0.942540530028242	3.81480795158569	2.94387869935157	0.613198484173347	5.39937813756769	3.78669700414643	2.97741068288998	6.05459564815435	4.11732784481768	3.25252048654237	4.65331925492744	4.29723907164357	5.10531933432082
AAAGGAATTGACGGAAGG	rRNA	2.44645169305626	2.56103008570093	3.17644813635247	6.83863309401717	2.95949633318404	0.851973810325071	2.81845155680695	5.73861339915023	1.93575671735598	0.421165858695064	4.0666876527832	10.7720529857338	3.3561790816477	1.58031635745346	2.65451985606377	2.7966701319952	3.4690441182357	2.25611583958114	3.03076560473018	1.40545782518375	1.39437164210617	2.20594301637413	8.81253494971247	7.86478745060808	0.78584360376351	3.01249656289724	2.30462892401485	5.58301052676635	4.75420047761604	3.00831811529333	5.6972816287686	4.29303045287983	7.61305062974732	3.3021202253543	7.33371366130095	0	4.85521012019997	2.94387869935157	0.408798989448898	3.7941576101827	1.48175100162252	2.23305801216749	5.80746929516846	1.99984495319716	1.7346775928226	4.79432892931918	2.06904103449505	3.17664314135517
AAAGGACAAGAGAAATAAGGCCTACTT	rRNA	2.34008422814077	2.36402777141624	8.25876515451641	6.47870503643732	9.27308851064334	1.82565816498229	2.51647460429192	1.3242953998039	0	7.47569399183738	4.81977795885416	4.78757910477058	10.0685372449431	8.63095856763043	0.612581505245484	7.50016080853259	8.89498491855307	9.02446335832456	4.95025048772596	4.5407098967475	6.27467238947775	3.67657169395688	4.80683724529771	2.80885266093146	2.88142654713287	2.07758383648086	9.30387232287476	2.90781798269081	5.20698147548423	6.94227257375384	7.80279875244395	5.63460246940478	1.97375386697153	6.71431112488707	7.57028506973001	1.5709008833804	5.2020108430714	3.61294204011329	1.94179519988227	15.6144178572903	11.3600910124393	7.59239724136945	1.85344764739419	5.17606929062794	5.63770217667344	5.64038697566963	5.41133809021783	1.81522465220296
AAAGGACAAGAGAAATAAGGCCTACTTCACAAAGCGCC	rRNA	4.46743352645056	3.94004628569374	21.5998473271968	13.7672482024293	20.1245750656515	1.21710544332153	3.62372343018036	11.5655131582874	0	6.52807080977349	6.92843081585285	13.4318191550508	16.2723834261707	8.995646957812	2.96081060868651	9.91546683161936	12.4529788859743	4.31604769311175	5.45537808851432	1.9460185271775	9.17961331053226	9.85321213980443	5.60797678618066	16.0104601673093	3.14337441505404	3.01249656289724	10.4135084714745	6.51351228122741	18.3376304136618	24.5293630939302	20.3120475460446	6.43954567931975	6.90813853440034	11.0070674178477	19.5171411953977	2.61816813896734	9.01681879465709	4.01438004457032	4.29238938921343	31.5206939922871	7.57339400829287	10.2720668559704	8.15516964853443	8.94048332017553	2.71043373878531	9.58865785863837	6.36628010613862	6.23983474194766
AAAGGACAAGAGAAATAAGGCCTACTTCACAAAGCGCCA	rRNA	1.80824690356332	4.92505785711718	6.98818589997543	2.78944244624384	6.6095418107777	0.121710544332153	0.100658984171677	3.0017362395555	0	2.63228661684415	2.25927091821289	6.11746218942908	3.3561790816477	3.64688390181567	1.22516301049097	4.95773341580968	4.18064291171994	3.92367972101068	2.52563800394181	2.27035494837375	4.41551020000286	4.26482316498998	4.80683724529771	4.77504952358348	3.40532228297521	1.14267111006447	5.54818074299871	2.44256710546028	4.52780997868194	11.3390452037979	6.19269742257456	3.89055884792235	2.39670112417971	4.73303898967449	8.87142781608986	1.6756276089391	0.693601445742854	3.21150403565626	2.04399494724449	8.90167747004403	2.4695850027042	3.87063388775698	2.10057400038008	2.47039670689061	1.62626024327119	2.96120316222655	3.66061106102971	1.13451540762685
AAAGGACAAGAGAAATAAGGCCTACTTCACAAAGCGCCT	rRNA	8.40302972832367	7.58458909996045	33.0350606180657	17.4565107926228	31.6666107650693	1.46052653198584	2.61713358846359	13.3312403580259	0.10188193249242	11.5820611141143	9.33831979527993	28.7254746286235	18.1030265616149	16.046289167989	3.57339211393199	16.0172925741543	16.9004713452508	12.3595911211836	8.28409265292915	3.45958849276	17.0810526158005	17.647544130993	6.40911632706362	12.499394341145	11.1327843866497	5.50559716667427	16.3031157217347	6.8624504391503	19.5827781577994	33.3229083540184	25.0184975872012	12.0741481487245	6.20322643905337	17.5012371943778	37.4965682360065	4.29379574790643	7.51401566221425	6.55682073946486	4.19018964185121	41.0060880177438	11.8540080129801	15.0359239485944	7.5373537660697	9.41103507386898	3.90302458385085	12.9728900440401	10.0268911671683	6.01293166042229
AAAGGACAAGAGAAATAAGGCCTACTTCACAAAGCGCCTT	rRNA	14.4659752285066	11.5246353856542	78.0135662288166	32.7534532397664	56.5263799638152	12.7796071548761	13.7902808315197	37.1685575544961	0.20376386498484	16.4254684891075	17.1704589784179	69.5528853276393	36.1043507268162	41.9391648708803	13.068405445237	58.7300727718993	43.3185765533535	31.585621754136	24.3471503579991	9.51386835509	31.9543501315996	39.559911426976	18.4262094403079	32.0209203346186	23.5753081129053	9.34912726416385	36.1912097697146	27.6824271952165	48.7871525202979	86.4312935432353	51.8948044011748	27.3680691371089	29.7472904236423	37.3139585465035	53.8199954176118	8.79704494693026	19.4208404807999	12.3107654700157	10.8331732203958	85.3685462291108	21.5677090236166	30.8162005679113	13.8390757672099	18.4691563324679	12.4679951984124	22.4205382282868	22.6002943767921	16.3370218698266
AAAGGACAAGAGAAATAAGGCCTACTTCACAAAGCGCCTTA	rRNA	1.38277704390136	2.75803239998562	5.08231701816395	11.5176978425552	6.6095418107777	10.9539489898938	0.90593085754509	6.88633607898027	0	2.42170368749662	2.86174316306966	7.31435696562172	4.16979825295623	5.10563746254194	1.83774451573645	4.83061204617353	2.04584653126721	5.10078363731388	1.61640832252276	1.9460185271775	4.64790547368722	7.50020625567203	3.20455816353181	4.49416425749033	7.72746210367451	2.38922141195298	2.47534217764558	9.77026842184111	11.3195249467048	5.32240897321127	7.43123690708947	2.01235802478742	7.19010337253913	8.47544191174269	6.15085661915564	0.628360353352161	2.65880554201427	1.73956468598047	1.32859671570892	7.29645694265904	4.60989200504783	3.12628121703448	6.67241153061908	0.705827630540173	1.84309494237401	3.52524185979352	5.57049509287129	1.24796694838953
AAAGGACATTTAACTAAAACCCCTACGCATTTATATAGAGG	rRNA	1.27640957898587	3.15203702855499	2.03292680726558	3.32933453261362	2.56489682209284	1.58223707631799	1.91252069926186	2.38373171964702	3.66774956972713	2.73757808151792	6.17534050978189	2.39378955238529	4.06809585654267	2.43125593454378	0	2.54242739272291	0.800548642669776	4.41413968613701	2.72768904425716	2.8109156503675	1.1619763684218	1.91181728085758	0	2.24708212874517	1.96460900940877	1.76594626100873	4.86532772847579	3.9546324564595	5.09378622601718	3.70254537266871	5.44957373186561	3.89055884792235	2.53768354324911	3.96254427042515	3.66685683065048	0.837813804469548	1.96520409627142	2.14100269043751	2.45279393669339	5.83716555412723	3.62205800396615	1.78644640973399	2.34770035336597	1.99984495319716	2.16834699102825	2.67918381344307	2.70566904510891	3.7439008451686
AAAGGACATTTAACTAAAACCCCTACGCATTTATATAGAGGAGAC	rRNA	3.19102394746468	3.05353587141265	3.17644813635247	3.05938848942873	5.22844352195848	2.55592143097521	4.83163124024048	3.26659531951628	4.48280502966649	6.94923666846855	14.3087158153483	3.32470771164624	8.13619171308533	5.34876305599632	0.918872257868227	3.05091287126749	4.80329185601866	5.00269164428861	6.06153120946035	2.05413066757625	3.71832437894978	3.67657169395688	4.00569770441476	7.02213165232864	3.27434834901462	1.4543086855366	14.9374096926888	8.14189035153426	16.6397016716561	7.28938620244153	11.3945632575372	9.65931851897962	6.76715611533095	7.92508854085031	8.98971352030439	1.78035433449779	3.35240698775713	2.40862802674219	3.67919090504008	15.1766304407308	6.75019900739147	5.80595083163546	6.67241153061908	5.05843135220458	4.55352868115932	8.88360948667966	5.0930240849109	4.65151317127008
AAAGGACATTTAACTAAAACCCCTACGCATTTATATAGAGGAGACA	rRNA	4.46743352645056	6.30407405710999	6.47995419815903	5.3089388493028	9.07578875509773	7.18092211559702	2.81845155680695	16.1564038776076	9.5769016542875	12.4243928315044	14.9111880602051	4.65459079630473	9.05151328080743	13.2503448432636	2.75661677360468	5.59334026399041	4.80329185601866	12.7519590932847	9.09229681419053	4.1082613351525	5.92607947895121	6.76489191688066	5.60797678618066	17.5553291308216	8.77525357535919	6.85602666038682	13.3156337831969	13.8412135976082	16.300115923255	12.9589088043405	21.5505870305595	10.4642617288946	10.9966286874128	13.6487635981311	14.1942845057438	0.733087078910855	2.54320530105713	4.28200538087501	2.55499368405561	15.0307013018776	7.40875500811259	5.95482136577996	14.4568916496747	7.76410393594191	6.07137157487909	12.2678416720814	5.72965209552476	5.2187708750835
AAAGGACATTTAACTAAAACCCCTACGCATTTATATAGAGGAGACAAGT	rRNA	1.70187943864783	4.03854744283608	6.86112797452133	5.66886690688265	2.56489682209284	5.47697449494688	2.91911054097862	9.71149959856192	4.99221469212859	7.79156838585868	6.62719469342447	5.98447388096323	6.4072509740547	7.53689339708573	0.918872257868227	5.21197615508197	2.66849547556592	2.64848381168221	1.51538280236509	2.27035494837375	0.813383457895263	3.82363456171515	2.40341862264886	4.77504952358348	1.83363507544819	2.80473817924916	3.24355181898386	4.65250877230529	5.77295772281947	5.32240897321127	2.97249476283579	2.5489868313974	4.37045499115124	3.85247359624668	4.4948567601522	0.837813804469548	2.65880554201427	2.67625336304688	2.24839444196894	5.10751985986133	2.30494600252392	5.06159816091297	5.80746929516846	2.35275876846724	1.84309494237401	6.62745469641181	3.18314005306931	4.53806163050739
AAAGGACCTGGCGGTG	rRNA	11.7004211407038	9.65311339994967	28.2068594508099	7.91841726675672	8.77983912177933	8.15460647025425	11.6764421639145	13.242953998039	12.7352415615525	20.1106697526893	21.6890008148437	25.2677786085114	30.1039093384157	12.0347168759917	5.8195242998321	10.1697095708916	18.0568193846627	46.5936966870018	18.9927977896424	8.10841052990625	6.15847475263557	11.9120922884203	8.01139540882952	49.7166920984868	13.6212891319008	5.60947635849831	31.9233784289464	15.3532789486075	21.7334878976733	23.603726750763	15.7294514533394	17.8429078197818	8.59992756323308	17.7213785427347	11.0005704919514	4.18906902234774	33.1772691546998	13.1136414789297	10.5265739783091	17.6574258012349	6.25628200685063	5.65708029749097	10.5028700019004	10.3521385812559	26.2369985914418	29.4710219478738	20.6904103449505	10.8913479132177
AAAGGATTGGCTCTGAG	rRNA	2.0209818333943	2.56103008570093	4.06585361453116	4.49910071974814	2.26894718877443	2.19078979797875	4.22767733521042	4.85574979928096	1.42634705489388	2.31641222282285	5.57286826492512	4.38861417937303	4.8817150278512	2.67438152799816	1.4293568455728	1.77969917490604	4.26959276090547	5.00269164428861	6.46563329009104	3.35147635236125	2.78874328421233	9.26496066877133	9.61367449059542	19.8024112595668	11.3947322545709	12.4655030188851	4.3531879675836	12.329148246609	10.3007677015014	6.59515894506614	10.7752935152797	16.6354930049093	23.8260288227277	9.46607797934898	17.0331414068925	0.523633627793468	8.09201686699996	6.95825874392189	1.43079646307114	11.5284019694013	8.8905060097351	3.72176335361248	12.7270071787734	4.94079341378121	3.79460723429943	5.49937730127789	13.3691882228911	4.65151317127008
AAAGGATTGGCTCTGAGG	rRNA	5.31837324577447	9.0621064570956	15.8822406817623	12.5974820152948	9.76633789950734	4.74671122895396	5.73756209778557	23.7490308364832	8.86372812684056	2.84286954619168	24.5507439779134	16.8895151751629	19.018348129337	13.2503448432636	4.18597361917748	4.32212656762895	13.7872266237573	13.4386030444616	14.1435728220742	3.027139931165	6.50706766316211	16.1769154534103	32.0455816353181	45.2225278409965	12.7044715941767	24.6193684622981	13.8277735440891	23.3788565808341	25.582126379553	23.7194312936589	26.6285989170706	51.3822082329055	84.8714162797757	23.0047709033016	34.3028542222141	4.08434229678905	17.2244359026142	8.43019809359768	5.4165866101979	20.4300794394453	29.3057420320898	10.2720668559704	28.1724042403917	11.057966211796	12.2511604993096	15.793083531875	23.7143933953664	13.5007333507595
AAAGGATTGGCTCTGAGGG	rRNA	1.80824690356332	4.5310532285478	7.62347552724592	6.47870503643732	3.65004547759365	2.19078979797875	1.40922577840347	18.010417437333	5.29786048960585	2.00053782880155	7.53090306070962	5.98447388096323	12.0008827768009	5.47032585272351	2.55242293852285	3.30515561053979	5.42594080031737	7.06262349781922	5.05127600788363	0.86489712319	2.32395273684361	6.02957757808928	17.6250698994249	12.2185090750518	5.89382702822632	14.7508452390141	5.29211086255261	8.25820307084189	6.45212921962176	9.95059068904717	9.28904613386184	18.5136938280443	27.7735365566708	6.49416977653011	15.2588558436746	0.314180176676081	5.54881156594283	6.82444607576955	1.22639696834669	8.17203177577813	10.2076180111773	3.42402228532348	11.9856281198158	7.1759142438251	4.22827663250508	5.2173579524944	8.91279214859407	5.78602857889692
AAAGGATTGGCTCTGAGGGT	rRNA	1.17004211407038	3.54604165712437	2.03292680726558	5.57888489248769	1.77569779991043	0.608552721660765	3.32174647766533	11.8303722382482	4.27904116468165	0.315874394021298	3.916069591569	1.19689477619265	12.5093947588687	4.497823478906	0.306290752622742	0.889849587453019	3.29114441986464	5.78742758849075	2.2225614434688	2.27035494837375	1.27817400526399	6.17664044584755	11.2159535723613	7.86478745060808	4.06019195277813	1.4543086855366	2.56069880446094	4.41988333369003	4.75420047761604	5.90093168769076	6.31655137102605	9.39100411567463	12.5474352971761	4.18268561878211	5.32285668965392	1.15199398114563	1.27160265052856	2.54244069489454	1.12419722098447	3.50229933247634	4.93917000540839	2.08418747802299	6.1781588246473	2.82331052216069	1.40942554416836	1.97413544148437	2.70566904510891	4.31115854898202
AAAGGCGTAACGATCTGG	rRNA	2.23371676322528	3.15203702855499	4.95525909270985	5.03899280611791	3.15679608872965	1.58223707631799	3.0197695251503	1.85401355972546	3.15833990726503	1.47408050543272	7.22966693828124	6.51642711482663	5.59363180274617	3.03906991817973	0.612581505245484	2.7966701319952	2.04584653126721	6.67025552571815	1.61640832252276	1.72979424638	0.464790547368722	3.82363456171515	2.40341862264886	9.40965641412038	3.66727015089638	3.42801333019341	2.30462892401485	6.16457412330451	3.62224798294555	4.74388625873179	5.94498952567158	6.43954567931975	5.63929676277579	3.96254427042515	4.1399996475086	0.628360353352161	1.61840337339999	2.94387869935157	2.45279393669339	4.08601588788906	3.78669700414643	2.97741068288998	5.56034294218257	6.35244867486156	2.71043373878531	3.52524185979352	6.20712310348516	4.76496471203276
AAAGGCGTAACGATCTGGG	rRNA	4.46743352645056	4.33405091426312	9.9105181854197	8.4583093531265	3.45274572204805	3.89473741862889	0.201317968343353	4.50260435933325	2.44516637981809	1.68466343478026	10.5432642849935	10.639064677268	5.89873899198687	12.2778424694461	2.65451985606377	3.55939834981208	3.20219457067911	10.1034752816025	4.44512288693759	2.91902779076625	3.13733619473887	6.02957757808928	12.0170931132443	23.8752476179174	4.71506162258106	6.23275150944257	6.99924339885991	9.07239210599532	8.94242470789683	17.2399768914887	17.0918448863058	15.1597637867319	9.16385723951066	7.4848058441364	5.08628528122485	0.733087078910855	5.43321132498569	3.74675470826564	3.06599242086674	11.5284019694013	5.92700400649007	6.55030350235796	15.4453970616182	7.41119012067182	7.69763181815028	9.16562883546314	14.005816233505	6.80709244576109
AAAGGCGTAACGATCTGGGCA	rRNA	2.23371676322528	3.34903934283968	5.46349079452624	4.76904676293302	3.25544596650245	2.92105306397167	2.41581562012024	2.29544535966009	2.34328444732567	2.52699515217038	5.27163214249674	2.79275447778284	2.94936949599343	8.995646957812	0.51048458770457	3.55939834981208	3.29114441986464	5.98361157454128	2.82871456441483	0.97300926358875	1.39437164210617	2.9412573551655	2.40341862264886	9.12877114802724	3.14337441505404	2.49310060377703	3.67033495306068	3.48938157922897	4.52780997868194	9.83488614615127	9.04133823695886	11.671676543767	6.34420885812277	4.18268561878211	2.83885690114875	0.523633627793468	1.04040216861428	1.07050134521875	1.22639696834669	4.23194502674224	1.97566800216336	3.27515175117898	5.56034294218257	1.76456907635043	2.05992964147684	1.97413544148437	8.43532114063367	2.60938543754175
AAAGGGACAAGCATCAAGCACGCAGCAATGCAGCT	rRNA	13.2959331144362	27.8758274712832	45.2326214616591	20.5158992820515	15.6853305658754	16.5526340291728	17.7159812142151	31.5182305153328	12.8371234940449	64.0172105216497	70.6398707094562	0.265976616931699	32.6464692487549	29.9044479948885	5.8195242998321	26.9497303628629	36.5583880152531	68.370119138611	30.3076560473018	12.7572325670525	9.76060149474316	29.412573551655	32.0455816353181	45.9247410062293	7.98940997159568	14.3353284717179	27.0580507004706	39.4300118452873	42.4482185501432	36.7940446408953	47.5599162053726	36.4907588494786	32.2849739668914	27.5176685446191	18.8074269701105	2.19926123673256	21.8484455408999	17.7970848642618	11.1397724624825	31.6666231311402	30.7874930337123	13.2494775388604	50.9080287150937	24.7039670689061	25.4780771445819	30.1760703198325	14.1649732361584	20.875083500334
AAAGGGACAAGCATCAAGCACGCAGCAATGCAGCTCAAAACG	rRNA	8.19029479849269	7.09208331424873	12.4516766945017	3.59928057579851	5.32709339973128	1.70394762065014	7.14678787618905	7.85748603883646	7.5392630044391	20.1106697526893	15.5136603050618	0	12.8145019481094	3.64688390181567	0.612581505245484	8.00864628707717	9.78448341040838	17.5584667515228	5.35435256835665	4.00014919475375	1.39437164210617	9.70614927204616	4.80683724529771	14.465591203797	1.57168720752702	4.98620120755405	7.08460002567527	5.69932324607398	9.50840095523207	9.95059068904717	9.41290008231333	11.8058337454195	2.39670112417971	5.94381640563773	4.84971387279579	2.72289486452603	6.24241301168568	8.02876008914065	4.49678888393788	15.322559579584	7.57339400829287	2.23305801216749	16.1867761205759	9.05812125859889	8.45655326501017	6.62745469641181	4.45639607429704	4.76496471203276
AAAGGGACAAGCATCAAGCACGCAGCAATGCAGCTCAAAACGCT	rRNA	3.19102394746468	4.13704859997843	8.13170722906231	4.67906474853806	4.34059462200326	2.0690792536466	0.90593085754509	5.82689975913715	3.97339536720439	15.6884282363911	10.3926462237793	0	9.05151328080743	4.74094907236038	2.75661677360468	6.10182574253499	8.27233597425436	6.37597954664235	3.23281664504552	1.297345684785	2.20775510000143	3.82363456171515	5.60797678618066	7.44345955146836	1.7026611414876	2.28534222012894	3.67033495306068	2.90781798269081	5.88615297228652	6.36374985927435	4.70645004115667	3.48808724296486	2.39670112417971	2.64169618028344	2.48399978850516	2.09453451117387	4.39280915637141	5.35250672609376	0.715398231535572	6.42088210953996	7.07947700775203	2.53079908045648	5.68390611867551	3.99968990639432	2.49359903968248	4.79432892931918	2.22819803714852	2.83628851906712
AAAGGGAGTCGGGTTCAGATC	rRNA	5.42474071068996	5.12206017140186	4.19291153998526	3.41931654700858	3.65004547759365	1.09539489898938	9.36128552796593	2.20715899967316	8.15055459939362	4.52753298097194	2.56050704064127	1.0639064677268	6.20384618122757	4.01157229199724	7.2488811454049	4.95773341580968	2.22374622963827	5.10078363731388	3.83896976599156	18.9196245697812	7.43664875789955	6.61782904912238	1.6022790817659	7.86478745060808	1.96460900940877	3.6357717138415	4.69461447484506	4.76882149161292	3.16946698507736	3.12402265818923	1.48624738141789	4.15887325122734	1.55080660976334	2.75176685446191	2.48399978850516	2.19926123673256	2.08080433722856	3.3453167038086	1.53299621043337	2.18893708279771	2.96350200324503	1.04209373901149	2.84195305933776	1.99984495319716	6.39662362353333	2.39716446465959	3.97892506633664	2.72283697830443
AAAGGGCGTGGGTTCA	lncRNA	2.65918662288724	3.05353587141265	9.7834602599656	3.8692266189834	7.69469046627851	2.43421088664306	5.43558514527054	12.1835176781959	3.66774956972713	2.21112075814909	5.12101408128254	8.37826343334852	3.86469106371553	8.87408416108481	0.714678422786398	2.41530602308677	7.64968702995564	10.7901192327794	6.06153120946035	1.62168210598125	3.48592910526542	13.0885952304865	34.4490002579669	43.2563309783444	17.8124550186396	12.8810197861813	4.6092578480297	11.6312719307632	15.5077491769856	11.223340660902	8.29821454624991	25.0873967090165	26.2227299469074	8.69558326009964	8.98971352030439	0.523633627793468	5.43321132498569	3.3453167038086	2.55499368405561	12.112118524814	12.8418420140618	5.35933922920197	40.8994114191651	3.88205196797095	7.0471277208418	9.30663850985488	7.48037912471288	6.23983474194766
AAAGGTGTTGGTTGATATAGA	rRNA	8.82849958798563	10.5396238142308	7.24230175088362	9.8980215834459	8.68118924400653	2.79934251963952	26.9766077580094	2.73687715959472	6.52044367951489	5.79103055705713	6.92843081585285	2.65976616931699	9.7634300557024	5.5918886494507	10.4138855891732	6.86455396035186	5.95963989543056	9.02446335832456	5.65742912882966	11.8923354438625	5.11269602105594	4.7060117682648	1.6022790817659	4.63460689053691	9.95401898100446	7.27154342768299	2.21927229719948	1.97731622822975	4.86739572708308	3.00831811529333	6.93582111328351	7.51280329253971	4.93438466742882	1.10070674178477	2.2474283800761	1.04726725558694	6.24241301168568	0.669063340761721	2.45279393669339	5.10751985986133	7.40875500811259	2.67966961460098	3.45976894180249	4.47024166008776	9.10705736231864	6.48644502202007	15.1199152520792	9.30302634254015
AAAGGTGTTGGTTGATATAGAC	rRNA	6.38204789492937	6.59957752853702	6.47995419815903	6.56868705083228	4.24194474423046	1.09539489898938	22.4469534702839	2.91344987956858	6.82608947699216	4.10636712227687	3.61483346914062	2.79275447778284	5.59363180274617	3.03906991817973	3.77758594901382	4.32212656762895	4.00274321334888	5.39505961638968	4.64717392725294	7.67596196831125	6.39087002631993	2.3530058841324	8.01139540882952	3.51106582616432	4.71506162258106	3.6357717138415	2.9021253117224	5.11775964953582	1.69792874200573	1.38845451475077	3.83947240199623	3.89055884792235	1.97375386697153	2.53162550610496	1.8925712674325	2.93234831564342	3.0056062648857	4.68344338533204	1.63519595779559	3.35637019362316	6.58556000721119	3.87063388775698	5.68390611867551	4.3526037216644	8.23971856590734	4.23029023175222	13.3691882228911	6.23983474194766
AAAGGTGTTGGTTGATATAGACA	rRNA	17.7633666408867	28.7623378855643	17.6610516381197	23.6652697858752	15.882630321421	4.99013231761827	58.9861647246026	10.859222278392	17.5236923886963	12.5296842961782	14.3087158153483	9.30918159260947	22.3745272109847	13.3719076399908	14.1914715381871	16.2715353134266	17.5231202895495	18.6374786748007	11.5169092979747	22.3792130625413	12.6655424157977	13.9709724370361	9.61367449059542	6.03903322100263	10.739862584768	8.51809372957151	8.27959280109038	6.74613771984267	7.2444959658911	5.66952260189897	9.9083158761193	10.4642617288946	5.357331924637	2.53162550610496	6.26914232337017	6.38833025908031	11.2132233728428	5.08488138978908	4.39458913657565	8.17203177577813	15.4760660169463	8.03900884380295	10.1321804724216	10.4697765196792	24.177068949965	15.3700545086997	37.4018956235644	20.3078257965206
AAAGGTGTTGGTTGATATAGACAG	rRNA	4.78653592119703	4.5310532285478	2.28704265817378	3.32933453261362	3.74869535536645	0.973684354657224	6.84481092367402	1.41258175979083	5.39974242209827	2.42170368749662	2.86174316306966	0.797929850795097	6.61065576688183	2.43125593454378	1.4293568455728	5.46621889435426	1.69004713452508	3.82558772798541	2.52563800394181	9.51386835509	5.3450912947403	1.47062867758275	0	3.0897379270246	4.06019195277813	2.70085898742511	3.49962169942995	2.55887982476791	2.37710023880802	2.31409085791795	3.34405660819026	4.15887325122734	2.11473628604092	2.20141348356953	3.54857112643594	1.88508106005648	4.16160867445712	2.67625336304688	1.02199747362225	1.89707880509135	3.95133600432671	1.93531694387849	1.3591949414224	2.47039670689061	3.68618988474802	3.807261208577	9.54942015920793	5.33222241584618
AAAGGTGTTGGTTGATATAGACAGCAGGACG	rRNA	5.53110817560545	4.03854744283608	4.57408531634755	4.22915467656325	4.93249388864007	0.973684354657224	9.46194451213761	2.56030443962087	5.80727015206795	3.47461833423428	1.9580347957845	2.92574278624869	4.37320304578337	2.30969313781659	4.90065204196388	2.54242739272291	4.44749245927654	3.92367972101068	4.34409736677992	4.9731584583425	2.55634801052797	1.61769154534103	4.00569770441476	1.40442633046573	2.48850474525111	3.32413413836937	1.53641928267657	1.97731622822975	1.69792874200573	1.85127268633436	1.61010132986939	3.35393004131237	2.39670112417971	0.660424045070859	3.07542830957782	0.837813804469548	3.46800722871427	2.40862802674219	1.02199747362225	1.02150397197227	2.63422400288448	3.12628121703448	2.47126352985892	2.23512083004388	3.4693551856452	2.11514511587611	8.59447814328714	4.08425546745665
AAAGGTGTTGGTTGATATAGACAGCAGGACGG	rRNA	8.29666226340818	10.2441203428037	8.25876515451641	6.74865107962221	5.03114376641287	2.19078979797875	26.5739718213227	4.23774527937247	13.0408873590298	4.52753298097194	4.21730571399739	2.92574278624869	9.66172765928884	5.83501424290508	7.45307498048673	6.73743259071572	4.71434200683313	7.16071549084449	3.03076560473018	9.40575621469125	2.32395273684361	3.38244595844033	3.20455816353181	4.35372162444376	3.27434834901462	2.38922141195298	3.07283856535313	2.20994166684501	1.01875724520344	1.38845451475077	3.46791055664175	4.02471604957484	2.6786659623185	0.770494719249336	0.709714225287189	2.30398796229126	3.93040819254284	2.14100269043751	2.14619469460671	2.48079536050407	4.93917000540839	3.27515175117898	3.83045847128132	3.64677609112423	9.6491441100757	4.08928055736048	11.4593041910495	4.19770700821934
AAAGGTGTTGGTTGATATAGACAGCAGGACGGTGG	rRNA	4.57380099136605	6.40257521425233	2.41410058362787	5.66886690688265	4.53789437754887	0.608552721660765	14.6962116890648	1.05943631984312	6.11291594954521	2.52699515217038	2.56050704064127	1.3298830846585	5.4919294063326	2.79594432472535	4.08387670163656	7.2459180692603	4.00274321334888	6.86643951176868	5.55640360867199	6.37861628352625	2.90494092105451	3.38244595844033	6.40911632706362	7.44345955146836	2.22655687732994	3.01249656289724	2.30462892401485	3.72200701784423	1.92431924093982	2.54549994370974	3.22020265973877	4.56134485618482	3.38357805766548	0.33021202253543	3.54857112643594	2.30398796229126	3.93040819254284	1.2043140133711	0.919797726260021	1.75114966623817	4.77453100522811	1.93531694387849	3.70689529478838	3.4115002142775	4.98719807936497	1.83312576709263	11.7776181963565	7.4878016903372
AAAGGTGTTGGTTGATATAGACAGCAGGACGGTGGCCAT	rRNA	1.91461436847881	2.2655266142739	1.39763717999509	1.88962230229422	2.56489682209284	1.33881598765368	2.61713358846359	2.03058627969931	1.83387478486356	1.78995489945402	1.50618061214192	1.59585970159019	2.23745272109847	1.33719076399908	3.16500444376834	1.90682054454218	1.69004713452508	2.74657580470747	0.80820416126138	1.297345684785	3.13733619473887	2.3530058841324	0	1.40442633046573	2.75045261317228	2.59697979560107	0.512139760892188	0.930501754461058	3.16946698507736	2.42979540081384	1.61010132986939	1.47572921817744	1.40982419069395	1.21077741596324	2.01085697164703	1.04726725558694	4.27720891541426	2.27481535858985	1.12419722098447	0.437787416559543	2.30494600252392	2.53079908045648	3.83045847128132	1.64693113792707	5.96295422532768	1.26908706952567	3.50145405837624	2.83628851906712
AAAGGTGTTGGTTGATATAGACAGCAGGACGGTGGCCATGG	rRNA	7.23298761425328	5.81156827139827	4.82820116725575	5.12897482051288	6.11629242191369	2.0690792536466	10.3678753696827	6.18004519908486	4.99221469212859	4.42224151629817	3.16297928549804	4.65459079630473	6.61065576688183	3.16063271490692	6.5342027226185	8.00864628707717	3.73589366579229	4.02177171403594	4.54614840709526	9.081419793495	4.64790547368722	6.32370331360583	7.21025586794657	6.7412463862355	5.10798342446281	6.64826827673874	2.56069880446094	3.37306885992134	2.37710023880802	3.58684082977282	3.59176450509325	7.51280329253971	1.97375386697153	2.20141348356953	2.72057119693422	4.08434229678905	5.89561228881426	7.49350941653127	3.37259166295341	3.50229933247634	7.07947700775203	3.72176335361248	6.42528517763319	6.94063836697837	11.8174911011039	4.79432892931918	14.6424442441188	5.2187708750835
AAAGGTGTTGGTTGATATAGACAGCAGGACGGTGGCCATGGA	rRNA	4.89290338611251	4.13704859997843	2.92233228544427	4.94901079172295	3.84734523313926	2.43421088664306	21.7423405810822	9.44664051860114	5.50162435459069	4.84340737499323	1.50618061214192	1.59585970159019	6.20384618122757	3.64688390181567	4.90065204196388	3.30515561053979	2.3126960788238	5.59124360244022	4.84922496756828	7.89218624910875	4.06691728947632	2.9412573551655	5.60797678618066	4.21327899139719	4.58408768862047	3.94740928931363	2.98748193853777	4.76882149161292	3.39585748401145	1.96697722923025	4.33488819580219	2.95145843635488	2.6786659623185	1.54098943849867	4.1399996475086	1.98980778561518	3.23680674679998	1.87337735413282	1.32859671570892	2.91858277706362	3.12814100342531	2.67966961460098	4.32471117725311	3.17622433743078	6.93871037129039	4.5123095805357	6.36628010613862	5.10531933432082
AAAGGTTAAAAAAAGTAAAAGGAACTCGG	rRNA	4.25469859661958	3.44754049998202	3.30350606180657	4.31913669095821	9.27308851064334	2.43421088664306	7.75074178121911	6.53319063903257	7.23361720696184	5.89632202173089	4.81977795885416	6.51642711482663	15.7638714441028	5.5918886494507	0.612581505245484	4.83061204617353	4.89224170520419	13.0462350723605	5.65742912882966	7.5678498279125	3.13733619473887	5.2942632392979	3.20455816353181	7.58390218451494	0.78584360376351	2.07758383648086	10.8402916055513	4.88513421092055	7.92366746269339	8.09931800271281	9.53675403076483	8.98853251071715	3.80652531487366	4.95318033803144	11.7102847172386	1.88508106005648	5.43321132498569	5.08488138978908	3.27039191559118	11.3824728305481	5.92700400649007	4.61498655847947	5.18965341270373	6.58772455170828	4.55352868115932	5.92240632445311	8.7536351459406	6.58018936423572
AAAGGTTAAAAAAAGTAAAAGGAACTCGGCA	rRNA	2.23371676322528	2.65953124284328	5.97172249634264	5.75884892127762	7.79334034405131	0.608552721660765	1.81186171509018	6.09175883909793	5.90915208456037	4.00107565760311	3.31359734671223	2.39378955238529	10.7804540198381	4.13313508872443	1.12306609295005	3.81364108908437	3.55799396742123	5.68933559546548	2.52563800394181	2.8109156503675	3.36973146842323	5.00013750378135	0.801139540882952	5.47726268881634	1.96460900940877	1.4543086855366	4.18247471395287	1.86100350892212	8.71603420896273	5.32240897321127	7.059675061735	2.81730123470239	1.83277144790213	3.08197887699734	5.32285668965392	0.628360353352161	0.693601445742854	3.3453167038086	0.715398231535572	5.10751985986133	3.45741900378587	3.87063388775698	1.97701082388713	2.35275876846724	2.16834699102825	4.08928055736048	4.29723907164357	1.58832157067759
AAAGGTTTAGGAAATCTCTGAAATTTCATCGTG	no_anno	0.744572254408426	1.18201388570812	7.36935967633772	4.94901079172295	3.35409584427525	1.70394762065014	2.01317968343353	8.56377691873188	3.76963150221955	0.842331717390128	13.2543893868489	3.05873109471454	3.25447668523413	3.64688390181567	0.714678422786398	1.14409232672531	1.42319758696849	4.70841566521281	6.2635822497757	1.62168210598125	3.25353383158105	8.23552059446341	1.6022790817659	13.7633780385641	5.10798342446281	7.89481857862725	6.65781689159845	12.2128355273014	8.48964371002863	14.0002496904036	16.7202830409513	11.4033621404621	10.714663849274	9.3560073051705	14.5491416183874	1.46617415782171	3.23680674679998	2.00719002228516	2.75939317878006	15.322559579584	9.38442301027594	6.99691510479146	19.7701082388713	7.99937981278863	3.90302458385085	8.03755144032922	14.6424442441188	12.593121024658
AAAGTAAAAGGAACTCGG	rRNA	4.89290338611251	2.95503471427031	5.84466457088854	8.09838129554665	11.1474361883266	0.608552721660765	2.31515663594856	5.56204067917637	11.8183041691207	7.37040252716362	6.62719469342447	5.18654403016813	13.3230139301772	5.10563746254194	1.02096917540914	5.59334026399041	8.80603506936754	5.78742758849075	7.3748629715101	5.51371916033625	3.71832437894978	8.97083493325478	8.81253494971247	5.75814795490949	1.96460900940877	3.73965090566554	11.3524313664435	3.37306885992134	7.35769121535815	4.3967726300441	13.623934329664	13.549877366902	2.39670112417971	4.84310966385297	5.20457098543938	1.5709008833804	7.62961590317139	8.16257275729299	2.14619469460671	11.2365436916949	9.05514500991538	6.25256243406896	2.22413717687303	4.94079341378121	5.31245012801921	7.05048371958703	6.68459411144555	5.44567395660887
AAAGTAGGACATCGTCAGGCT	no_anno	8.19029479849269	9.9486168713767	17.5339937126656	8.36832733873153	9.56903814396174	6.45065884960411	8.15337771790581	10.4177904784573	6.72420754449973	10.3185635380291	14.1580977541341	19.0173281106165	10.2719420377702	8.26627017744886	5.1048458770457	10.8053164190724	8.80603506936754	18.0489267166491	5.85948016914501	6.486728423925	8.83102040000572	8.97083493325478	17.6250698994249	33.7062319311775	17.681481084679	7.99869777045129	9.38922894969012	11.7475846500709	16.6397016716561	16.0829314625297	12.2615408966976	16.9038074082143	19.3145914125071	18.932155958698	14.7857130268164	2.93234831564342	14.4500301196428	18.3323355368711	5.31438686283567	15.1766304407308	8.06731100883371	13.2494775388604	16.6810288265477	11.6461559039129	8.99864001276723	15.793083531875	21.4861953582178	13.2738302692341
AAAGTAGGTCATCGTCAGGCT	no_anno	8.93486705290112	16.1541897713443	16.0092986072164	15.1169784183537	15.5866806881026	11.6842122558867	3.42240546183701	11.6537995182743	5.70538821957553	11.0556037907454	9.63955591770832	10.639064677268	15.3570618584486	17.5050427287152	3.57339211393199	10.6781950494362	14.4988254172415	16.3813628352196	3.33384216520319	1.297345684785	3.71832437894978	11.4709036851455	16.022790817659	12.7802796072381	8.38233177347744	5.0900803993781	7.68209641338283	7.90926491291899	14.3757966823152	13.3060224330282	10.4037316699253	14.4889777784694	15.7900309357722	17.7213785427347	19.9902840122558	1.15199398114563	6.93601445742854	5.48631939424611	3.06599242086674	11.9661893859608	6.42092100703091	6.84804457064696	16.1867761205759	12.7048973497231	4.44511133160791	11.985822323298	6.36628010613862	24.9593389677907
AAAGTAGGTCATTGCTAGGCT	no_anno	2.0209818333943	3.94004628569374	5.71760664543444	3.41931654700858	2.46624694432004	1.94736870931445	0.100658984171677	3.44316803949014	2.34328444732567	4.21165858695064	14.9111880602051	5.98447388096323	3.15277428882057	4.86251186908757	1.02096917540914	1.52545643563375	3.20219457067911	3.43321975588434	5.05127600788363	4.1082613351525	4.41551020000286	11.4709036851455	15.2216512767761	22.6112639204982	11.5257061885315	5.60947635849831	8.36494942790574	13.3759627203777	11.4327201961719	11.9175679182774	14.9863277626304	13.013248560292	14.9441364213558	16.8408131493069	16.0868557731763	2.93234831564342	7.62961590317139	6.82444607576955	4.39458913657565	13.717339052199	11.8540080129801	16.6734998241839	17.2988447090124	10.705052396526	6.50504097308474	15.9340932062667	11.7776181963565	7.14744706804914
AAAGTCCTACGTGATCTGAGTTCAGACCGGAGTAATCCAGGTCGG	rRNA	2.12734929830979	2.06852429998921	5.97172249634264	2.33953237426903	6.21494229968649	2.79934251963952	2.71779257263527	4.67917707930711	4.48280502966649	4.73811591031947	3.916069591569	3.32470771164624	6.4072509740547	2.30969313781659	0.918872257868227	2.16106328381447	4.6253921576476	11.2805791979057	3.13179112488785	0.54056070199375	1.27817400526399	0.29412573551655	1.6022790817659	5.89859058795606	3.27434834901462	1.76594626100873	5.8042506234448	4.07094517576713	5.65976247335242	4.97529534452358	1.85780922677237	2.6831440330499	2.11473628604092	4.95318033803144	2.2474283800761	2.30398796229126	2.89000602392856	3.21150403565626	1.73739570515782	4.08601588788906	4.11597500450699	2.08418747802299	2.9655162358307	3.29386227585414	3.4693551856452	3.66625153418526	2.86482604776238	2.2690308152537
AAAGTCGGAGGTTCGA	rRNA	7.23298761425328	7.19058447139108	5.71760664543444	8.63827338191642	6.9054914440961	2.19078979797875	9.86458044882432	3.35488167950321	9.27125585681024	4.31695005162441	4.21730571399739	11.1710179111314	4.5766078386105	2.55281873127097	6.43210580507759	3.68651971944822	4.89224170520419	7.74926744899609	2.82871456441483	14.270802532635	1.85916218947489	5.14720037153963	10.4148140314784	5.89859058795606	7.98940997159568	3.11637575472128	2.81676868490704	3.2567561406137	1.81112399147278	2.54549994370974	4.08718029889921	7.51280329253971	3.52456047673487	2.64169618028344	4.1399996475086	4.60797592458252	8.09201686699996	4.95106872163673	1.94179519988227	2.77265363821044	4.11597500450699	1.63757587558949	3.58333211829543	2.70567258373733	6.39662362353333	3.807261208577	5.57049509287129	4.76496471203276
AAAGTCGGAGGTTCGAAG	rRNA	5.10563831594349	3.54604165712437	3.04939021089837	3.23935251821866	2.86084645541124	2.31250034231091	5.6369031136139	2.03058627969931	3.05645797477261	3.79049272825558	2.40988897942708	2.12781293545359	2.03404792827133	1.21562796727189	2.85871369114559	3.94076245872051	3.55799396742123	3.33512776285908	1.41435728220742	4.21637347555125	1.62676691579053	2.3530058841324	3.20455816353181	5.33682005576977	4.3221398206993	2.28534222012894	1.28034940223047	3.48938157922897	1.92431924093982	1.04134088606308	1.48624738141789	2.81730123470239	0.140982419069395	1.65106011267715	2.12914267586157	2.51344141340864	4.62400963828569	2.27481535858985	0.715398231535572	0.875574833119085	1.6463900018028	1.93531694387849	1.11206858843651	0.941103507386898	2.16834699102825	1.83312576709263	2.38735503980198	3.63044930440591
AAAGTCGGAGGTTCGAAGA	rRNA	9.36033691256307	5.31906248568655	9.9105181854197	8.63827338191642	8.18793985514252	4.50329014028966	14.8975296574082	3.70802711945092	6.92797140948458	5.79103055705713	3.31359734671223	4.25562587090718	6.91576295612253	4.13313508872443	5.61533046475027	4.57636930690124	4.53644230846207	6.76834751874342	5.85948016914501	8.8651955126975	2.09155746315925	8.67670919773823	3.20455816353181	4.21327899139719	8.90622750931978	3.84353009748958	4.77997110166042	4.65250877230529	1.81112399147278	1.50415905764666	4.08718029889921	6.17123127601476	1.97375386697153	4.07261494460363	3.19371401379235	3.14180176676081	5.78001204785711	9.0992614343594	1.63519595779559	3.0645119159168	1.81102900198308	2.53079908045648	3.45976894180249	1.29401732265698	2.81885108833672	2.67918381344307	5.57049509287129	5.55912549737155
AAAGTCGGAGGTTCGAAGACG	rRNA	18.1888365005487	18.1242129141912	16.3904723835787	12.5075000008998	10.5555369216898	12.6578966105439	19.3265249609619	9.18178143864036	15.3841718063555	8.00215131520621	6.77781275463866	20.8791644291384	12.204287569628	8.26627017744886	19.5005112503146	9.91546683161936	12.4529788859743	12.5557751072342	13.0322921003398	21.7305402201488	4.53170783684504	11.9120922884203	1.6022790817659	14.6060338368436	13.883236999822	10.3879191824043	6.91388677204454	7.32770131638083	1.81112399147278	7.63649983112922	7.43123690708947	12.0741481487245	2.8196483813879	19.1522973070549	7.68857077394455	4.18906902234774	29.1312607211998	31.5797896839532	4.49678888393788	4.96159072100815	8.56122800937454	2.97741068288998	6.54884835412613	6.35244867486156	10.4080655569356	4.37129990614396	8.7536351459406	9.30302634254015
AAAGTCGGAGGTTCGAAGACGA	rRNA	11.0622163512109	12.7066492713623	10.9269815890525	10.7978417273955	10.456887043917	6.69407993826841	27.2785847105244	8.6520632787188	15.8935814688176	8.84448303259634	4.66915989763997	13.298830846585	11.5940731911466	4.74094907236038	8.47404415589587	4.95773341580968	11.7413800924901	12.9481430793352	8.68819473355984	15.8924846386162	2.90494092105451	7.05901765239721	8.01139540882952	11.9376238089587	14.5381066696249	7.27154342768299	4.09711808713751	8.14189035153426	5.54656722388537	4.51247717293999	7.059675061735	9.12268971236964	2.53768354324911	10.5667847211337	7.45199936551548	4.18906902234774	16.2996339749571	21.8114649088321	3.27039191559118	5.25344899871451	10.2076180111773	4.01950442190148	3.95402164777427	3.29386227585414	10.9501523046927	4.5123095805357	10.0268911671683	6.6936409049984
AAAGTCGGAGGTTCGAAGACGATC	rRNA	26.5918662288724	19.6017302713264	13.4681400981345	14.2171582744041	15.4880308103298	7.05921157126487	29.593741346473	10.859222278392	18.3387478486356	17.2678002064976	8.58522948920897	18.2193982598214	15.96727623693	12.3994052661733	12.1495331873688	8.00864628707717	12.6308785843454	22.9535263679125	10.809730656871	15.8924846386162	5.11269602105594	10.4414636108375	8.81253494971247	12.7802796072381	10.2159668489256	6.02499312579448	9.21851569605939	10.2355192990716	4.52780997868194	9.14065888877589	8.05050664934693	7.51280329253971	3.94750773394305	9.90636067606289	8.39828499923173	8.58759149581287	10.0572209632714	17.2618341916524	4.39458913657565	8.75574833119085	10.2076180111773	5.50820976334647	6.42528517763319	3.05858639900742	10.2996482073842	5.35836762688615	9.54942015920793	11.7989602393192
AAAGTCGGAGGTTCGAAGACGATCA	rRNA	14.0405053688446	18.5182175427606	13.3410821726804	11.6976618713452	14.9947814214658	4.01644796296105	34.0227366500267	9.53492687858807	13.346533156507	14.3196391956322	7.07904887706704	17.4214684090263	11.492370794733	5.34876305599632	7.75936573310947	8.77137450489405	9.16183446610966	15.6947188840427	8.78922025371751	16.6492696214075	3.95071965263414	10.4414636108375	13.6193721950102	12.0780664420053	14.8000545375461	6.85602666038682	6.65781689159845	7.67663947430373	6.45212921962176	3.70254537266871	11.0230014121827	9.25684691402214	0.845894514416369	4.84310966385297	5.44114239386845	5.23633627793468	8.90121855369995	10.1697627795782	2.96379267350451	5.25344899871451	9.05514500991538	4.31724549019047	3.45976894180249	3.4115002142775	11.4922390524497	5.92240632445311	15.5973862600396	7.82815631262525
AAAGTCGGAGGTTCGAAGACGATCAG	rRNA	13.2959331144362	11.9186400142236	12.0705029181394	10.5278956842106	11.0487863105538	5.59868503927904	19.1252069926186	5.47375431918945	14.059706683954	10.7397293967241	8.43461142799478	5.45252064709983	8.44129890232603	4.37626068217881	6.73839655770033	4.95773341580968	6.58228883972927	9.51492332345089	6.2635822497757	11.7842233034637	3.83452201579196	6.4707661813641	6.40911632706362	7.86478745060808	8.51330570743802	3.6357717138415	3.67033495306068	5.69932324607398	1.24514774413753	2.42979540081384	6.56425926792904	8.85437530906465	2.53768354324911	5.72367505728078	6.3874280275847	3.2465284923195	4.39280915637141	7.22588408022658	2.14619469460671	3.50229933247634	8.23195000901399	1.93531694387849	4.20114800076016	2.94094846058406	6.17978892443051	4.08928055736048	10.5043621751287	5.55912549737155
AAAGTCGGAGGTTCGAAGACGATCAGA	rRNA	39.2495945538156	44.1285183997699	37.4820880089591	38.5123021610441	38.276152575847	14.9703969528548	63.3145010439847	16.2446902375945	57.461409925725	33.3773943015838	16.417368672347	32.1831706487356	37.9349938622604	22.8538057847116	22.8697095291647	17.1613849008797	28.6418514377409	36.2940374193488	16.2651087453853	36.2175670335812	9.06341567369008	32.3538309068205	23.2330466856056	24.8583460492434	35.3629621693579	15.9973955409026	14.2545566781659	14.6554026327617	10.3007677015014	13.4217269759241	21.3028791336565	23.7458246924916	8.59992756323308	19.9227920263043	16.5599985900344	8.79704494693026	23.4668489142999	22.0790902451368	5.72318585228457	11.0906145528417	19.7566800216336	8.03900884380295	11.491375413844	10.9403282733727	28.2969282329186	15.9340932062667	29.6032024935446	21.2154381226221
AAAGTCGGAGGTTCGAAGACGATCAGAT	rRNA	46.6953170978999	44.6210241854816	35.7032770526017	47.8704316581202	41.728898297895	19.4736870931445	93.411537311316	31.6065168753197	46.0506334865739	41.2742541521163	23.3457994881998	43.6201651767986	46.7831023502407	34.037583083613	25.9326170553922	21.3563900988725	35.4020399758412	44.4356728404459	16.366134265543	39.352819105145	15.45428570001	29.1184478161385	22.4319071447227	27.948083976268	28.4213436694469	13.1926573616534	19.6320241675339	20.4710385981433	6.22573872068766	14.694476947779	19.0735080615297	30.1853703718113	7.19010337253913	18.1616612394486	18.8074269701105	19.0602640516822	25.0852522876999	26.0934702897071	11.3441719572069	18.9707880509135	41.1597500450699	15.0359239485944	14.0862021201958	8.94048332017553	30.7905272726011	18.3312576709263	47.4287867907327	23.2575658563504
AAAGTCGGAGGTTCGAAGACGATCAGATA	rRNA	29.8892576412525	30.8308621855535	23.8868899853706	32.5734892109765	29.8909129651588	13.3881598765368	58.4828698037442	19.5995719170977	37.5944330897031	25.7964088450727	12.3506810195638	29.5234044794186	27.6630518244901	17.991293915624	17.6627667345781	12.4578942243423	17.7899698371061	19.0298466469018	11.71896033829	19.7845216929712	7.66904403158391	15.7357268501354	10.4148140314784	18.8193128282408	20.824855499733	9.76464403146002	10.072081964213	8.37451579014952	8.26325321109454	9.02495434587999	12.1376869482461	17.8429078197818	6.20322643905337	7.59487651831488	7.80685647815908	6.493056984639	12.0224250595428	16.9942088553477	5.007787620749	10.3609688585758	14.1589540155041	4.76385709262397	12.4798808257875	4.23496578324104	16.8046891804689	11.985822323298	19.0988403184159	16.563924951352
AAAGTCGGAGGTTCGAAGACGATCAGATAC	rRNA	27.5491734131118	29.4518459855607	21.9810211035591	25.5548920881694	26.1422176097924	8.76315919191501	52.2420127851002	16.2446902375945	33.1116280600366	27.902238138548	14.7605699989909	14.7617022397093	26.9511350495952	16.046289167989	8.26985032081404	6.99167532998801	12.5419287351598	16.4794548282448	11.2138327375017	20.5413066757625	9.5282062210588	18.3828584697844	16.022790817659	14.0442633046573	15.0620024054673	7.89481857862725	10.8402916055513	14.3064644748388	8.37644846056159	7.63649983112922	22.6652725666229	12.744934156987	4.79340224835942	7.26466449577945	9.93599915402064	12.1483001648084	15.7216327701713	15.2546441693672	5.62098610492235	7.88017349807177	25.6836840281236	8.33674991209195	11.367812237351	4.94079341378121	13.5521686939265	10.9987546025558	27.8524754643565	15.7697641660132
AAAGTCGGAGGTTCGAAGACGATCAGATACC	rRNA	5.42474071068996	7.09208331424873	6.47995419815903	3.95920863337836	5.72169291082248	3.16447415263598	11.1731472430561	6.88633607898027	7.029853341977	3.36932686956051	5.12101408128254	3.45769602011209	4.98341742426477	2.79594432472535	1.53145376311371	3.43227698017593	3.11324472149357	3.04085178378327	6.36460776993337	6.7029527047225	1.27817400526399	4.7060117682648	4.80683724529771	5.89859058795606	4.3221398206993	1.97370464465681	1.4510626558612	5.00144693022819	1.24514774413753	2.31409085791795	2.72478686593281	4.82965925948981	1.40982419069395	2.53162550610496	1.65599985900344	1.88508106005648	1.61840337339999	2.40862802674219	1.32859671570892	2.91858277706362	4.44525300486755	2.23305801216749	2.10057400038008	0.235275876846724	3.36093783609378	2.39716446465959	7.95785013267328	2.2690308152537
AAAGTGAAGAAATTCAATGAAGCGCGGGTAAACGGCGGGAGTAAC	rRNA	13.9341379039291	9.55461224280732	1.27057925454099	4.49910071974814	5.03114376641287	3.77302687429674	5.73756209778557	3.61974075946399	10.7994848441965	3.57990979890804	3.31359734671223	4.12263756244134	8.2378941094989	6.19970263308665	5.71742738229119	5.72046163362655	2.57954562638039	2.64848381168221	3.03076560473018	10.5949897590775	4.53170783684504	2.79419448740723	0.801139540882952	5.1963774227232	6.81064456595042	6.85602666038682	4.52390122121433	0.930501754461058	2.49029548827507	1.27274997185487	1.11468553606342	5.76875967105727	1.12785935255516	2.53162550610496	1.06457133793078	7.33087078910855	1.73400361435713	5.48631939424611	9.81117574677355	2.62672449935725	3.95133600432671	3.42402228532348	2.59482670635186	2.11748289162052	7.69763181815028	4.08928055736048	19.0988403184159	18.9464073073684
AAAGTGAAGAAATTCAATGAAGCGCGGGTAAACGGCGGGAGTAACTATG	rRNA	10.9558488862954	7.09208331424873	2.66821643453607	6.20875899325243	3.94599511091206	3.04276360830382	12.1797370847729	5.38546795920252	4.89033275963617	4.52753298097194	3.916069591569	1.99482462698774	8.03448931667177	7.41533060035854	6.73839655770033	3.68651971944822	3.11324472149357	3.62940374193488	5.65742912882966	16.2168210598125	7.20425348421519	3.5295088261986	11.2159535723613	10.3927548454464	8.51330570743802	8.62197292139555	4.52390122121433	2.09362894753738	6.33893397015471	3.70254537266871	6.68811321638053	13.9523489718595	2.96063080045729	3.52226157371125	3.54857112643594	5.02688282681729	0.462400963828569	2.67625336304688	7.66498105216684	2.62672449935725	1.48175100162252	4.31724549019047	2.47126352985892	4.23496578324104	8.45655326501017	6.76846437080355	8.59447814328714	14.1814425953356
AAAGTGAAGAAATTCAATGAAGCGCGGGTAAACGGCGGGAGTAACTATGA	rRNA	7.0202526844223	3.54604165712437	0.762347552724592	5.48890287809273	3.45274572204805	0.851973810325071	6.64349295533066	1.6774408397516	4.27904116468165	5.36986469836206	2.86174316306966	0.797929850795097	7.11916774894967	4.25469788545162	3.98177978409565	3.05091287126749	3.82484351497782	4.31604769311175	1.91948488299578	9.7300926358875	3.83452201579196	3.67657169395688	7.21025586794657	5.1963774227232	4.58408768862047	4.3629260566098	2.47534217764558	2.20994166684501	5.54656722388537	2.19838631502205	5.44957373186561	8.85437530906465	2.6786659623185	0.990636067606289	1.18285704214531	4.9221561012586	0.693601445742854	2.27481535858985	3.67919090504008	2.33486622165089	1.48175100162252	3.27515175117898	1.11206858843651	1.64693113792707	5.85453687577627	5.78139665006137	7.16206511940595	6.6936409049984
AAAGTGAAGAAATTCAATGAAGCGCGGGTAAACGGCGGGAGTAACTATGACTC	rRNA	46.1634797733224	41.0749825283573	33.543292319882	57.6784712271711	30.28551247625	15.4572391301834	25.2654050270909	35.6676894347183	20.5801503634689	31.2715650081085	15.9655144887044	38.8325860720281	61.3265450373807	56.2835748846886	25.9326170553922	28.856550907405	24.9059577719486	41.7871890287637	13.4363941809704	75.5703861387262	20.5669817210659	15.1474753791023	41.6592561259135	30.6164940041529	16.5027156790337	27.4241066415473	20.3148771820568	5.69932324607398	53.0885720000457	17.5870905201764	24.0276659995893	37.8323308660035	10.5736814302046	8.9157246084566	8.6348564076608	25.2391408596451	3.93040819254284	19.2690242139376	24.5279393669339	14.1551264687585	3.29278000360559	33.3469996483678	18.0402237679701	33.8797262659283	24.719155697722	34.5473702259765	21.3270383555644	36.3044930440591
AAAGTGATGGTCTTGTAGTCA	no_anno	2.23371676322528	2.36402777141624	4.06585361453116	3.32933453261362	3.25544596650245	3.04276360830382	1.00658984171677	1.85401355972546	0.407527729969681	3.05345247553921	2.25927091821289	4.12263756244134	1.8306431354442	4.61938627563319	0.408387670163656	5.33909752471811	1.95689668208168	5.29696762336441	1.81845936283811	1.72979424638	7.32045112105737	7.79433199118858	10.4148140314784	7.72434481756151	9.03720144328036	3.94740928931363	2.38998555083021	3.14044342130607	3.16946698507736	11.223340660902	6.31655137102605	6.84201728427723	24.1079936608665	4.62296831549601	4.25828535172313	0.942540530028242	1.50280313244285	0.936688677066409	1.22639696834669	2.33486622165089	3.45741900378587	4.31724549019047	3.95402164777427	1.17637938423362	3.03568578743955	5.49937730127789	1.90988403184159	1.81522465220296
AAAGTGATGGTCTTGTAGTCG	no_anno	31.8038720097314	42.5524998854924	50.187880554369	34.3731294988758	46.5627423087623	28.3585568293916	33.4187827449967	61.0941611109532	21.1914419584234	27.0599064211579	37.9557514259765	38.6995977635622	31.1209333025514	22.6106801912572	14.293568455728	32.4159492572171	29.5313499295962	64.1521634385246	20.7102316323229	13.7302418306412	27.5388399315968	41.177602972317	56.8809074026896	142.549272542271	42.3045806692689	52.3551126793176	40.9711808713751	49.665531144359	47.9947857740285	54.8439533326553	69.4820650812866	105.179246095556	107.710568169018	66.1524751812644	51.4542813333212	5.23633627793468	23.4668489142999	22.4805282495938	12.2639696834669	27.8724655209575	16.7931780183885	22.3305801216749	67.7126207181344	48.5844685688486	41.3070101790881	37.508573388203	31.1947725200792	26.0938543754175
AAAGTGCTGCGACATTTGAGC	miRNA	9.14760198273209	37.1349362426635	42.1832312507608	44.9910071974814	31.5679608872965	32.0098731593562	14.9981886415798	33.7253895150059	22.8215528783021	22.1112075814909	23.0445633657714	46.4129196545815	18.8149433365098	10.0897121283567	18.4795420749054	16.6528994223351	49.9898152422683	40.5119931194352	37.7835445389695	9.51386835509	13.1303329631664	12.9415323627282	6.40911632706362	16.8531159655887	11.0018104526891	31.579274314509	34.0572940993305	51.5265346532811	26.3744931258223	22.4466813218041	34.802959514869	23.4775102891866	10.714663849274	33.6816262986138	22.1194266881174	3.56070866899558	17.4556363845285	13.9165174878438	4.90558787338678	33.855560213938	9.54906201045622	15.4825355510279	31.0143572997294	25.7627085147163	16.9131065300203	29.0479929246986	15.9157002653466	11.4586056170312
AAAGTGCTGCGACATTTGAGCGT	miRNA	1.17004211407038	7.48608794281811	8.51288100542461	14.487104317589	5.12979364418567	8.03289592592209	5.33492616109887	10.4177904784573	2.75081217729535	2.63228661684415	3.16297928549804	12.6338893042557	3.55958387447483	2.91750712145254	4.69645820688205	4.1950051979928	7.02703808565693	5.68933559546548	6.2635822497757	1.62168210598125	1.04577873157962	1.91181728085758	0	1.68531159655887	2.48850474525111	4.15516767296171	6.40174701115235	10.7007701763022	2.03751449040687	1.73556814343846	7.55509085554097	1.47572921817744	1.69178902883274	7.26466449577945	1.30114274635985	0.837813804469548	1.38720289148571	2.27481535858985	0.715398231535572	5.54530727642087	3.95133600432671	1.78644640973399	8.15516964853443	6.11717279801484	2.92726843788813	5.92240632445311	3.81976806368317	2.04212773372833
AAAGTGCTTCCCTTTGGAC	miRNA	1.06367464915489	6.50107637139467	5.59054871998034	6.47870503643732	4.93249388864007	6.32894830527195	2.41581562012024	3.09002259954243	2.64893024480293	4.6328244456457	3.61483346914062	4.38861417937303	5.28852461350547	2.1881303410894	5.00274895950479	5.97470437289884	2.40164592800933	4.61032367218755	2.42461248378414	2.70280350996875	1.97535982631707	1.61769154534103	2.40341862264886	3.93239372530404	2.6194786792117	4.57068444025788	3.07283856535313	7.09507587776557	2.94307648614326	4.74388625873179	2.8486408143843	3.35393004131237	1.40982419069395	2.97190820281887	3.07542830957782	0.942540530028242	6.24241301168568	2.14100269043751	0.613198484173347	4.37787416559542	2.4695850027042	3.27515175117898	7.66091694256265	2.70567258373733	2.81885108833672	2.11514511587611	3.66061106102971	1.81522465220296
AAAGTGCTTCCCTTTGGACTGT	miRNA	4.14833113170409	12.5096469570776	17.0257620108492	14.7570503607739	7.99064009959692	16.7960551178371	2.01317968343353	9.00520871866651	6.11291594954521	16.3201770244337	9.18770173406574	9.44216990107532	6.4072509740547	5.83501424290508	12.3537270224506	13.093501072523	10.5850320530782	18.5393866817755	8.0820416126138	10.7031018994763	5.80988184210903	3.23538309068205	3.20455816353181	6.17947585404921	7.59648816971393	11.7383486761168	9.13315906924403	16.1674679837609	10.0743772025673	9.83488614615127	10.4037316699253	7.37864609088721	3.52456047673487	12.1077741596324	4.84971387279579	1.25672070670432	10.5196219270999	3.61294204011329	4.08798989448898	12.2580476636672	5.10380900558867	6.40143296821346	14.4568916496747	11.057966211796	3.14410313699096	7.05048371958703	10.5043621751287	4.87841625279545
AAAGTTGAAAAGAACTTTGAAGAGAG	rRNA	23.2944748164922	7.78159141424514	4.19291153998526	4.40911870535317	16.7704792213762	10.2236857239008	13.1863269264897	6.53319063903257	19.6632129710371	9.16035742661764	6.92843081585285	11.3040062195972	4.67831023502407	4.01157229199724	8.06565648573221	3.30515561053979	3.64694381660676	5.00269164428861	12.1230624189207	15.6762603578187	5.69368420526684	7.05901765239721	3.20455816353181	8.2861153497478	8.90622750931978	12.257744635237	10.5842217251052	9.30501754461058	7.018105466957	4.51247717293999	4.83030398960816	8.45190370410717	5.78027918184519	5.06325101220992	3.43028542222141	10.9963061836628	17.3400361435713	10.7050134521875	6.43858408382014	4.96159072100815	7.24411600793231	4.76385709262397	10.0086172959286	5.64662104432139	11.6006564020011	4.79432892931918	13.3691882228911	8.73576863872673
AAAGTTGAAAAGAACTTTGAAGAGAGA	rRNA	34.7821610273651	11.2291319142272	5.71760664543444	6.29874100764739	12.923133988237	4.62500068462181	35.6332803967736	4.3260316393594	15.7916995363251	15.7937197010649	5.42225020371093	4.78757910477058	6.30554857764113	8.14470738072167	3.47129519639108	2.92379150163135	2.75744532475145	10.2015672746278	4.64717392725294	15.135699655825	1.27817400526399	7.79433199118858	4.00569770441476	4.63460689053691	6.81064456595042	7.27154342768299	5.71889399662944	1.74469078961448	1.47153824307163	1.27274997185487	3.96332635044772	3.62224444461736	0.422947257208184	2.64169618028344	1.8925712674325	11.2057596347802	3.23680674679998	11.9093274655586	4.70118837866233	3.21044105476998	5.26844800576895	2.97741068288998	1.72988447090124	0.941103507386898	10.1912308578328	2.25615479026785	9.39026315655447	5.89948011965961
AAAGTTGGGGGCTCGA	rRNA	2.65918662288724	1.5760185142775	1.77881095635738	2.69946043184888	2.56489682209284	0.730263265992918	3.72438241435204	6.00347247911101	1.83387478486356	1.36878904075896	4.21730571399739	2.79275447778284	4.47490544219693	2.55281873127097	1.12306609295005	0.889849587453019	1.06739819022637	3.62940374193488	2.02051040315345	1.62168210598125	0.929581094737444	9.26496066877133	3.20455816353181	12.499394341145	7.8584360376351	4.67456363208193	2.73141205809167	5.58301052676635	6.11254347122062	4.0496590013564	12.5092487936006	10.8667333338521	11.7015407827598	4.73303898967449	9.81771344980611	0.837813804469548	1.96520409627142	1.60575201782813	0.613198484173347	7.15052780380586	5.92700400649007	2.38192854631199	7.90804329554854	1.8822070147738	3.68618988474802	5.78139665006137	8.7536351459406	3.85735238593128
AAAGTTGGGGGCTCGAAGACG	rRNA	3.82922873695762	3.15203702855499	6.47995419815903	5.39892086369776	6.01764254414089	2.31250034231091	3.22108749349366	11.5655131582874	6.62232561200732	1.89524636412779	12.0494448971354	8.24527512488267	6.61065576688183	4.01157229199724	2.24613218590011	1.77969917490604	4.26959276090547	8.33781940714769	5.35435256835665	2.3784670887725	2.90494092105451	8.82377206549651	5.60797678618066	21.0663949569859	10.084992914965	6.23275150944257	5.12139760892188	7.5603267549961	13.2438441876447	10.6448179464225	15.1101817110819	20.2577374495267	14.9441364213558	9.79629000188441	10.5274276750933	1.15199398114563	7.51401566221425	5.08488138978908	0.510998736811123	7.88017349807177	7.40875500811259	7.74126777551395	17.4224078855054	6.58772455170828	5.96295422532768	9.44764818424662	7.95785013267328	7.03399552728646
AAAGTTGGGGGCTCGAAGACGA	rRNA	1.06367464915489	1.37901619999281	3.43056398726066	3.50929856140355	4.53789437754887	1.58223707631799	1.3085667942318	7.41605423890183	1.93575671735598	1.15820611141143	6.32595857099608	7.44734527408757	9.56002526287527	2.91750712145254	0.816775340327312	2.41530602308677	1.95689668208168	3.82558772798541	4.64717392725294	4.43259775634875	2.44015037368579	3.97069742947343	6.40911632706362	12.499394341145	3.92921801881755	7.16766423585895	4.43854459439897	5.81563596538161	7.35769121535815	10.6448179464225	11.0230014121827	14.0865061735119	15.5080660976334	7.0445231474225	14.4308559141728	0.209453451117387	9.36361951752852	4.01438004457032	1.73739570515782	7.29645694265904	7.24411600793231	2.53079908045648	10.9971227078722	6.2348107364382	4.3366939820565	5.64038697566963	10.0268911671683	5.2187708750835
AAATAACAATACAGGACT	rRNA	6.80751775459133	4.13704859997843	1.65175303090328	3.68926259019347	1.97299755545603	1.33881598765368	5.33492616109887	2.6485907996078	3.66774956972713	2.31641222282285	1.35556255092773	1.72884801005604	1.5255359462035	2.06656754436222	3.06290752622742	2.54242739272291	1.24529788859743	2.25611583958114	1.31333176204974	5.4056070199375	0.348592910526542	1.32356580982448	0	0	1.30973933960585	1.66206706918468	2.81676868490704	2.32625438615265	1.13195249467048	2.54549994370974	1.23853948451491	1.47572921817744	0.563929676277579	2.31148415774801	1.30114274635985	1.5709008833804	1.73400361435713	7.35969674837893	1.12419722098447	1.31336224967863	1.81102900198308	0.297741068288998	1.97701082388713	4.11732784481768	4.11985928295367	1.12807739513393	4.45639607429704	2.38248235601638
AAATACAACGATGGTTTTTCATATCATTGGTCGTGGTTGTAGTCCGTG	mito	4.46743352645056	4.03854744283608	5.97172249634264	4.76904676293302	7.89199022182411	2.0690792536466	2.21449765177689	4.85574979928096	4.07527729969681	7.68627692118492	12.0494448971354	3.98964925397549	7.22087014536323	4.37626068217881	0.204193835081828	2.7966701319952	3.91379336416335	4.11986370706121	3.33384216520319	0	2.20775510000143	6.32370331360583	2.40341862264886	3.23018056007118	0.654869669802925	2.07758383648086	11.8645711273357	5.11775964953582	6.33893397015471	2.19838631502205	10.6514395668282	10.5984189305471	4.79340224835942	7.26466449577945	8.87142781608986	3.35125521787819	4.27720891541426	7.22588408022658	3.16819216822896	15.7603469961435	14.1589540155041	5.95482136577996	12.2327544728016	23.2923118078257	10.2996482073842	12.5498610208649	8.91279214859407	6.80709244576109
AAATACAACGATGGTTTTTCATATCATTGGTCGTGGTTGTAGTCCGTGCG	mito	6.0629455001829	7.28908562853342	6.09878042179674	3.23935251821866	7.20144107741451	2.79934251963952	3.0197695251503	5.03232251925481	8.0486726669012	9.68681474998647	14.3087158153483	4.38861417937303	6.50895337046827	2.1881303410894	1.53145376311371	0.635606848180728	5.42594080031737	6.57216353269288	4.54614840709526	0	2.67254564737015	7.35314338791376	4.80683724529771	5.75814795490949	2.48850474525111	2.80473817924916	14.2545566781659	3.14044342130607	10.0743772025673	5.32240897321127	2.47707896902982	8.58606090575966	5.63929676277579	10.3466433727768	7.80685647815908	7.85450441690201	10.5196219270999	10.4373881158828	4.70118837866233	16.3440635515563	20.4152360223547	4.01950442190148	11.7385017668299	22.4688462388622	5.85453687577627	13.1138997184319	7.32122212205942	6.46673782347303
AAATACAACGATGGTTTTTCATATCATTGGTCGTGGTTGTAGTCCGTGCGAG	mito	4.78653592119703	6.69807868567936	3.43056398726066	2.51949640305896	4.63654425532167	1.70394762065014	2.51647460429192	4.3260316393594	7.84490880191636	7.15981959781609	12.501299080778	1.3298830846585	11.2889660019059	5.34876305599632	0.918872257868227	2.16106328381447	4.98119155438972	3.92367972101068	2.02051040315345	0.2162242807975	1.85916218947489	7.64726912343031	4.00569770441476	9.26921378107381	2.48850474525111	2.28534222012894	10.5842217251052	5.58301052676635	10.4139629509685	5.78522714479486	5.44957373186561	5.50044526775229	4.93438466742882	7.4848058441364	8.6348564076608	4.08434229678905	3.0056062648857	8.43019809359768	3.27039191559118	11.5284019694013	14.4882320158646	3.27515175117898	6.42528517763319	9.05812125859889	4.22827663250508	9.16562883546314	9.07194915124754	6.80709244576109
AAATACCGGCACGAGA	rRNA	6.48841535984486	9.16060761423795	7.24230175088362	8.09838129554665	5.52439315527688	1.94736870931445	20.0311378501637	3.70802711945092	5.90915208456037	6.63336227444726	5.42225020371093	0.930918159260947	5.59363180274617	3.64688390181567	2.45032602098194	5.33909752471811	2.13479638045274	5.59124360244022	4.44512288693759	8.4327469511025	4.41551020000286	3.82363456171515	2.40341862264886	4.77504952358348	9.03720144328036	3.6357717138415	4.6092578480297	3.72200701784423	1.69792874200573	1.38845451475077	3.71561845354474	6.03707407436226	0.845894514416369	2.97190820281887	3.66685683065048	4.8174293756999	6.58921373455711	9.50069943881643	2.24839444196894	3.50229933247634	6.91483800757175	1.78644640973399	3.21264258881659	2.47039670689061	7.37237976949604	4.79432892931918	9.54942015920793	5.2187708750835
AAATACCGGCACGAGACC	rRNA	4.25469859661958	6.69807868567936	1.52469510544918	3.77924460458844	1.97299755545603	1.58223707631799	6.44217498698731	2.91344987956858	4.38092309717407	4.00107565760311	5.27163214249674	3.05873109471454	2.84766709957987	1.58031635745346	2.1440352683592	2.16106328381447	1.1563480394119	3.04085178378327	2.62666352409949	4.86504631794375	2.55634801052797	2.64713161964895	1.6022790817659	4.35372162444376	4.19116588673872	1.86982545283277	2.38998555083021	1.97731622822975	1.92431924093982	2.66120448660564	1.48624738141789	1.34157201652495	0.563929676277579	3.85247359624668	0.946285633716252	3.66543539455427	3.69920771062855	4.81725605348439	1.12419722098447	1.16743311082545	3.62205800396615	1.63757587558949	4.44827435374605	1.76456907635043	1.95151229192542	2.25615479026785	3.18314005306931	2.72283697830443
AAATACCGGCACGAGACCGATAGTCAACAAGTACCGTAAGGGAAAGTTGAAAAGAACT	rRNA	6.0629455001829	5.71306711425592	3.68467983816886	4.5890827341431	2.66354669986564	1.33881598765368	8.55601365459252	1.23600903981697	4.99221469212859	3.68520126358181	4.97039602006835	2.65976616931699	6.7123581632954	4.25469788545162	1.83774451573645	1.90682054454218	2.04584653126721	3.62940374193488	2.32358696362647	8.32463481070375	3.02113855789669	2.79419448740723	2.40341862264886	2.38752476179174	2.09558294336936	4.67456363208193	4.43854459439897	1.62837807030685	4.30141947974784	2.42979540081384	2.8486408143843	2.81730123470239	0.704912095346974	2.09134280939105	1.65599985900344	3.35125521787819	3.58360746967141	13.7827048196914	2.45279393669339	4.08601588788906	3.12814100342531	2.82854014874548	5.18965341270373	3.88205196797095	9.86597880917853	5.78139665006137	5.72965209552476	4.87841625279545
AAATACCGGCACGAGACCGATAGTCAACAAGTACCGTAAGGGAAAGTTGAAAAGAACTTTGAAGAG	rRNA	22.3371676322528	7.28908562853342	1.90586888181148	3.8692266189834	6.6095418107777	5.84210612794334	11.4751241955711	6.79804971899335	12.7352415615525	3.47461833423428	3.46421540792643	3.98964925397549	10.0685372449431	6.32126542981384	6.22791196999576	5.8475830032627	5.69279034787396	3.92367972101068	2.42461248378414	7.89218624910875	3.83452201579196	3.67657169395688	3.20455816353181	5.75814795490949	5.50090522634457	9.55688564781194	3.58497832624532	0.697876315845794	2.94307648614326	0.925636343167178	1.73395527832088	6.17123127601476	0.704912095346974	4.40282696713906	1.65599985900344	4.18906902234774	2.08080433722856	8.56401076175002	8.99357776787576	1.60522052738499	3.12814100342531	1.48870534144499	3.70689529478838	4.3526037216644	10.6249002560384	3.66625153418526	7.79869313001981	5.33222241584618
AAATACCGGCACGAGACCGATAGTCAACAAGTACCGTAAGGGAAAGTTGAAAAGAACTTTGAAGAGAG	rRNA	160.614872022389	50.1370889854529	12.4516766945017	26.8146402896989	35.7112557537541	42.4769799719214	70.2599709518304	37.6099893544307	114.005882459018	28.2181125325693	16.1161325499186	32.8481121910648	52.8852461350547	41.5744764806987	34.6108550463699	45.6365716993763	25.6175565654328	24.621090249342	21.9225378742149	53.4073973569825	28.9332115737029	16.4710411889268	17.6250698994249	31.0378219032926	34.9700403674762	54.7443340912705	21.4245133306565	7.90926491291899	14.3757966823152	4.3967726300441	10.2798777214738	30.0512131701588	8.31796272509429	23.2249122516585	7.57028506973001	27.333675370819	9.01681879465709	37.6013597508087	54.165866101979	8.17203177577813	18.9334850207322	10.1231963218259	11.8620649433228	19.5278977782781	66.78508732367	20.3053931124107	40.7441926792872	32.3336891173652
AAATACCGGCACGAGACCGATAGTCAACAAGTACCGTAAGGGAAAGTTGAAAAGAACTTTGAAGAGAGA	rRNA	21.5925953778444	16.5481943999137	5.71760664543444	9.80803956905094	18.4475271435139	4.50329014028966	36.8411882068337	17.2158401974507	19.0519213760826	9.26564889129141	7.68152112192381	10.1071114434046	22.4762296073982	14.8306612007171	7.86146265065038	7.88152491744103	12.2750791876032	10.2015672746278	5.55640360867199	12.7572325670525	5.92607947895121	3.38244595844033	6.40911632706362	6.7412463862355	6.54869669802925	5.0900803993781	5.46282411618334	3.48938157922897	5.32017672495128	3.12402265818923	5.82113557722009	7.91527489749719	1.40982419069395	4.73303898967449	5.20457098543938	4.71270265014121	4.62400963828569	17.1280215235	4.29238938921343	2.91858277706362	5.76236500630979	2.53079908045648	4.571837530239	4.82315547535785	16.045767733609	9.44764818424662	12.0959322016634	8.84922017948941
AAATACCGGGTGCTGTAGGCTT	piRNA	3.72286127204213	4.13704859997843	3.93879568907706	4.85902877732799	4.43924449977606	1.58223707631799	1.7112027309185	4.06117255939862	3.76963150221955	2.42170368749662	2.56050704064127	2.79275447778284	9.35662047004814	6.07813983635946	3.36919827885016	5.08485478544582	6.22648944298715	4.90459965126335	4.24307184662225	4.21637347555125	7.20425348421519	1.91181728085758	4.00569770441476	8.00523008365465	2.75045261317228	6.85602666038682	12.632780768674	2.44256710546028	7.58408171429225	5.78522714479486	4.70645004115667	4.96381646114231	3.10161321952669	6.27402842817316	5.20457098543938	1.15199398114563	1.84960385531428	3.74675470826564	1.73739570515782	2.91858277706362	2.4695850027042	2.23305801216749	3.83045847128132	3.76441402954759	4.77036338026215	3.94827088296874	3.02398305041585	2.38248235601638
AAATACCGGGTGCTGTAGGCTTT	piRNA	3.29739141238017	4.33405091426312	2.54115850908197	4.49910071974814	4.24194474423046	3.04276360830382	1.61054374674683	4.41431799934633	3.05645797477261	2.84286954619168	1.35556255092773	3.45769602011209	9.66172765928884	5.10563746254194	1.32725992803188	5.97470437289884	5.24804110194631	4.90459965126335	3.83896976599156	3.35147635236125	6.62326530000429	3.23538309068205	4.00569770441476	4.35372162444376	4.06019195277813	6.02499312579448	13.3156337831969	2.32625438615265	6.11254347122062	4.51247717293999	5.44957373186561	3.62224444461736	3.10161321952669	7.81501786667183	5.79599950651204	1.15199398114563	0.693601445742854	2.27481535858985	0.715398231535572	3.7941576101827	2.79886300306475	2.38192854631199	4.20114800076016	2.47039670689061	4.44511133160791	4.5123095805357	3.18314005306931	1.36141848915222
AAATAGACTACGAAAGTGGCTTTAACATATCTGAACACACAATAGCTAAGACCCAAACTGGGATT	rRNA	5.63747564052094	11.2291319142272	22.2351369544673	17.3665287782278	8.18793985514252	6.69407993826841	7.24744686036072	13.6843857979736	30.2589339502488	12.2138099021569	12.3506810195638	6.51642711482663	41.2911729439081	10.940651705447	0.612581505245484	4.95773341580968	9.16183446610966	0	7.57691401182544	2.59469136957	11.2711707736915	7.79433199118858	6.40911632706362	11.0949680106793	3.14337441505404	2.80473817924916	20.7416603161336	7.2113885970732	27.1668598720916	14.0002496904036	14.367058020373	8.58606090575966	3.80652531487366	6.27402842817316	5.91428521072657	1.98980778561518	9.47921975848566	2.81006603119923	5.62098610492235	12.6958350802267	8.56122800937454	5.80595083163546	6.05459564815435	4.11732784481768	6.17978892443051	11.2807739513393	8.27616413798021	11.5720571577938
AAATAGGGACCTGTATGAATGGCTCCACGAGGGTT	rRNA	5.74384310543643	2.46252892855859	13.8493138744968	5.21895683490784	4.34059462200326	1.94736870931445	3.12042850932198	8.47549055874495	5.60350628708311	10.1079806086815	8.58522948920897	3.72367263704379	15.6621690476893	8.02314458399448	2.85871369114559	6.10182574253499	7.29388763321352	25.4058261935441	11.112807217344	2.91902779076625	5.46128893158248	5.2942632392979	8.01139540882952	20.2237391587065	6.941618499911	3.94740928931363	11.2670747396281	5.81563596538161	16.0737254243209	12.8432042614446	12.5092487936006	21.0626806594417	3.66554289580426	12.4379861821678	6.3874280275847	1.78035433449779	6.24241301168568	1.60575201782813	2.86159292614229	8.75574833119085	7.24411600793231	1.63757587558949	8.77298553099916	3.76441402954759	13.9858380921322	6.62745469641181	3.97892506633664	2.83628851906712
AAATAGTGGGAAGATTTATAGGTAG	rRNA	12.2322584652813	11.6231365427965	17.6610516381197	13.0473920872696	25.5503183431556	0.851973810325071	18.9238890242752	19.9527173570454	27.1005940429838	9.79210621466024	8.73584755042316	6.78240373175833	22.3745272109847	8.02314458399448	2.85871369114559	5.46621889435426	9.25078431529519	13.7328790235374	4.74819944741061	2.70280350996875	4.29931256316068	7.20608052015548	7.21025586794657	10.1118695793532	5.89382702822632	1.97370464465681	6.14567713070626	4.65250877230529	8.60283895949568	6.36374985927435	12.0138329997946	3.62224444461736	4.22947257208184	5.39346303474535	11.2371419003805	4.8174293756999	6.35801325264282	12.3107654700157	2.86159292614229	11.3824728305481	14.1589540155041	7.74126777551395	4.07758482426721	4.70551753693449	6.50504097308474	8.60159013789618	7.32122212205942	7.60125323109988
AAATAGTGGGAAGATTTATAGGTAGA	rRNA	6.16931296509839	9.35760992852263	10.291691961782	10.7078597130006	16.5731794658306	2.19078979797875	16.1054374674683	12.1835176781959	17.4218104562039	7.37040252716362	6.77781275463866	5.98447388096323	19.018348129337	8.38783297417605	2.65451985606377	3.81364108908437	6.40438914135821	10.5939352467288	7.3748629715101	8.6489712319	6.27467238947775	10.2944007430793	4.80683724529771	8.42655798279437	2.75045261317228	3.6357717138415	6.91388677204454	6.16457412330451	7.2444959658911	6.47945440217025	15.8533054017909	10.0617901239371	3.24259563859608	4.84310966385297	8.6348564076608	2.51344141340864	4.39280915637141	9.63451210696878	3.47479141031563	11.2365436916949	13.8296760151435	4.61498655847947	5.18965341270373	5.2937072290513	3.4693551856452	11.7038029745145	12.5734032096238	11.4586056170312
AAATAGTGGGAAGATTTATAGGTAGAG	rRNA	4.36106606153507	5.12206017140186	4.06585361453116	3.95920863337836	5.62304303304968	0.851973810325071	4.93229022441216	4.76746343929403	2.64893024480293	5.36986469836206	3.61483346914062	1.86183631852189	7.9327869202582	2.30969313781659	1.02096917540914	3.68651971944822	2.49059577719486	4.80650765823808	3.73794424583388	2.05413066757625	2.20775510000143	4.41188603274825	1.6022790817659	5.05593478967662	3.27434834901462	1.76594626100873	3.49962169942995	2.44256710546028	3.9618337313467	1.96697722923025	7.55509085554097	5.76875967105727	3.66554289580426	3.08197887699734	7.09714225287189	2.61816813896734	2.42760506009999	5.48631939424611	1.32859671570892	6.42088210953996	8.39658900919427	1.33983480730049	2.71838988284481	3.52913815270087	4.3366939820565	3.10221283661829	2.70566904510891	5.55912549737155
AAATAGTGGGAAGATTTATAGGTAGAGG	rRNA	6.38204789492937	5.51606479997124	9.1481706326951	8.09838129554665	9.17443863287053	1.82565816498229	8.35469568624917	8.74034963870573	5.19597855711343	6.52807080977349	6.32595857099608	3.32470771164624	12.1025851732144	3.16063271490692	4.18597361917748	7.37303943889644	6.93808823647139	10.8882112258046	6.2635822497757	7.5678498279125	3.36973146842323	11.6179665529037	6.40911632706362	13.7633780385641	4.06019195277813	4.3629260566098	7.85280966701356	5.58301052676635	8.03686271216044	10.181999774839	10.8991474637312	12.0741481487245	8.88189240137187	6.38409910235164	9.34457063294798	2.93234831564342	8.55441783082853	13.9165174878438	3.16819216822896	10.506897997429	6.75019900739147	4.16837495604597	6.42528517763319	8.35229362805872	7.9144665172531	5.07634827810266	7.32122212205942	5.44567395660887
AAATAGTGGGAAGATTTATAGGTAGAGGC	rRNA	3.82922873695762	3.05353587141265	3.68467983816886	4.04919064777332	6.51089193300489	0.730263265992918	3.32174647766533	5.12060887924174	4.38092309717407	3.15874394021298	2.56050704064127	2.52677786085114	5.89873899198687	2.67438152799816	1.73564759819554	1.77969917490604	3.73589366579229	5.19887563033915	3.33384216520319	2.48657922917125	1.62676691579053	3.08832022292378	5.60797678618066	9.12877114802724	3.14337441505404	1.24655030188851	2.04855904356875	2.90781798269081	5.88615297228652	4.0496590013564	4.08718029889921	5.76875967105727	3.52456047673487	4.18268561878211	5.32285668965392	1.6756276089391	2.1964045781857	7.62732208468362	1.94179519988227	5.98309469298041	4.60989200504783	1.78644640973399	1.97701082388713	5.52898310589802	2.05992964147684	1.97413544148437	0.795785013267328	2.2690308152537
AAATAGTGGGAAGATTTATAGGTAGAGGCG	rRNA	14.8914450881685	17.1392013427678	29.3503807798968	16.0167985623034	27.4246660208388	3.52960578563244	21.5410226127388	37.1685575544961	16.1992272662948	14.0037648016109	14.9111880602051	14.4957256227776	33.4600884200634	10.2112749250839	7.14678422786398	17.9241131186965	15.4772737582823	25.6020101795947	13.4363941809704	9.18953193389375	8.59862512632136	17.9416698665096	20.0284885220738	54.7726268881634	9.43012324516212	11.0111943333485	17.2420386167037	9.65395570253348	30.449522106636	23.7194312936589	31.4589029066788	20.5260518528317	14.9441364213558	19.5925800037688	19.2805697869686	6.28360353352161	14.6812306015571	29.171161657211	8.38037928370241	21.1597251337112	28.6471860313687	10.8675489925484	11.8620649433228	18.4691563324679	17.7804453264316	18.1902479965345	16.8706422812673	12.0258633208446
AAATAGTGGGAAGATTTATAGGTAGAGGCGA	rRNA	2.34008422814077	5.91006942854061	3.43056398726066	5.21895683490784	7.99064009959692	1.70394762065014	5.93888006612893	7.41605423890183	6.92797140948458	4.10636712227687	3.61483346914062	3.59068432857794	7.0174653525361	1.70187915418065	1.32725992803188	3.17803424090364	2.93534502312251	5.78742758849075	4.34409736677992	4.43259775634875	2.44015037368579	6.17664044584755	4.80683724529771	6.31991848709578	2.22655687732994	5.92111393397044	4.09711808713751	1.39575263169159	6.33893397015471	3.47113628687692	11.0230014121827	4.02471604957484	5.21634950556761	4.84310966385297	6.62399943601376	1.04726725558694	5.43321132498569	11.6417021292539	1.02199747362225	5.98309469298041	7.24411600793231	2.67966961460098	4.07758482426721	2.70567258373733	4.98719807936497	2.67918381344307	4.93386708225743	4.31115854898202
AAATAGTGGGAAGATTTATAGGTAGAGGCGACA	rRNA	3.72286127204213	5.51606479997124	5.33643286907214	6.29874100764739	8.68118924400653	1.09539489898938	7.04612889201737	8.2989178387711	6.21479788203763	6.00161348640466	4.0666876527832	3.05873109471454	10.1702396413567	2.79594432472535	1.22516301049097	2.7966701319952	2.40164592800933	5.59124360244022	5.05127600788363	3.56770063315875	3.71832437894978	6.61782904912238	6.40911632706362	10.2523122123998	4.71506162258106	4.67456363208193	4.77997110166042	1.86100350892212	5.77295772281947	5.55381805900307	11.6422711544402	7.37864609088721	1.83277144790213	5.50353370892383	9.34457063294798	3.2465284923195	3.0056062648857	8.29638542544533	1.12419722098447	2.91858277706362	7.57339400829287	4.01950442190148	3.83045847128132	4.70551753693449	3.03568578743955	3.52524185979352	3.81976806368317	3.17664314135517
AAATAGTGGGAAGATTTATAGGTAGAGGCGACAAACC	rRNA	4.89290338611251	6.20557289996764	4.44702739089345	4.22915467656325	7.49739071073291	0.243421088664306	12.4817140372879	3.9728861994117	8.35431846437846	4.42224151629817	4.21730571399739	2.65976616931699	9.96683484852954	3.03906991817973	0.714678422786398	2.03394191417833	2.04584653126721	3.92367972101068	1.71743384268043	3.56770063315875	3.02113855789669	7.05901765239721	4.80683724529771	7.86478745060808	3.27434834901462	0.623275150944257	3.49962169942995	1.74469078961448	4.52780997868194	1.61986360054256	7.30738295863798	4.42718765453233	0.986876933485764	1.65106011267715	6.0325709149411	2.72289486452603	2.77440578297141	7.09207141207424	0.715398231535572	4.52380330444861	5.43308700594923	2.67966961460098	3.58333211829543	3.05858639900742	2.6020163892339	4.65331925492744	1.90988403184159	4.42461008974471
AAATAGTGGGAAGATTTATAGGTAGAGGCGACAAACCT	rRNA	6.48841535984486	6.20557289996764	5.84466457088854	4.04919064777332	8.38523961068812	0.730263265992918	7.85140076539078	7.76919967884954	6.31667981453005	3.47461833423428	3.01236122428385	1.86183631852189	11.2889660019059	3.4037583083613	0.612581505245484	3.43227698017593	4.44749245927654	6.08170356756655	2.2225614434688	1.62168210598125	4.1831149263185	5.882514710331	1.6022790817659	5.33682005576977	3.79824408485696	1.4543086855366	1.70713253630729	1.62837807030685	3.05627173561031	1.85127268633436	5.07801188651114	1.87820082313493	0.563929676277579	1.21077741596324	3.90342823907954	2.51344141340864	3.69920771062855	9.63451210696878	1.02199747362225	4.37787416559542	4.44525300486755	4.31724549019047	2.47126352985892	1.17637938423362	2.49359903968248	2.11514511587611	3.66061106102971	6.35328628271035
AAATAGTGGGAAGATTTATAGGTAGAGGCGACAAACCTACCGAGCCTGGTGATAGCTGG	rRNA	24.783619325309	23.9357811855895	52.7290390634509	27.9844064768334	34.5274572204805	3.40789524130028	34.1233956341984	39.5522892741431	45.7449876890967	29.4816101086545	26.2075426512695	22.8739890561261	57.5635563700787	21.6381778174397	12.8642116101552	18.305477227605	19.4800169716312	42.1795570008648	13.5374197011281	7.351625547115	10.5739849526384	13.2356580982448	12.8182326541272	53.2277579246511	14.2761588017038	7.06378504403491	18.7784578993802	11.1660210535327	30.5627173561031	22.3309767789082	33.9359818757086	23.6116674908391	10.714663849274	14.9696116882728	20.699998237543	9.00649839804764	21.964045781857	16.325145514586	10.4243742309469	29.4776860483425	17.6163730192899	9.08110258281445	12.2327544728016	19.174983963008	21.6834699102825	28.4839542271316	20.3720963396436	17.6984403589788
AAATAGTGGGAAGATTTATAGGTAGAGGCGACAAACCTACCGAGCCTGGTGATAGCTGGT	rRNA	4.78653592119703	5.02355901425952	7.87759137815412	4.94901079172295	8.77983912177933	0.973684354657224	9.56260349630929	6.18004519908486	5.60350628708311	6.10690495107843	2.25927091821289	2.39378955238529	10.4753468305974	4.98407466581476	1.12306609295005	2.92379150163135	2.40164592800933	6.08170356756655	2.62666352409949	0.432448561595	1.51056927894835	3.5295088261986	2.40341862264886	5.47726268881634	1.30973933960585	0.207758383648086	3.92640483350678	1.51206535099922	2.82988123667621	4.3967726300441	5.20186583496263	2.81730123470239	1.26884177162455	1.76113078685562	2.60228549271969	1.15199398114563	3.23680674679998	1.47193934967579	1.73739570515782	6.27495297068678	5.10380900558867	3.42402228532348	3.08907941232365	2.11748289162052	3.03568578743955	2.25615479026785	7.00290811675248	3.40354622288054
AAATAGTGGGAAGATTTATAGGTAGAGGCGACAAACCTACCGAGCCTGGTGATAGCTGGTT	rRNA	4.0419636667886	3.15203702855499	7.36935967633772	5.21895683490784	6.9054914440961	0.730263265992918	4.93229022441216	6.00347247911101	7.84490880191636	4.31695005162441	4.36792377521158	2.92574278624869	10.6787516234245	4.86251186908757	0.918872257868227	1.77969917490604	1.77899698371061	2.35420783260641	0.606153120946035	1.297345684785	0.697185821053083	2.50006875189068	3.20455816353181	3.0897379270246	1.17876540564526	0.727154342768299	3.07283856535313	2.44256710546028	2.60349073774211	1.96697722923025	2.97249476283579	1.20741481487245	1.12785935255516	1.54098943849867	2.48399978850516	1.6756276089391	2.89000602392856	4.28200538087501	1.22639696834669	3.35637019362316	5.59772600612951	3.12628121703448	2.47126352985892	1.8822070147738	1.51784289371977	2.82019348783481	3.81976806368317	3.51699776364323
AAATAGTGGGAAGATTTATAGGTAGAGGCGACAAACCTACCGAGCCTGGTGATAGCTGGTTG	rRNA	6.80751775459133	5.22056132854421	7.87759137815412	9.53809352586605	15.6853305658754	0.608552721660765	6.94546990784569	10.5060768384443	10.2900751817344	7.58098545651115	7.38028499949543	3.85666094550964	14.2383354978993	6.32126542981384	2.24613218590011	3.68651971944822	8.18338612506883	6.17979556059182	2.52563800394181	2.27035494837375	1.27817400526399	2.9412573551655	7.21025586794657	11.516295909819	3.27434834901462	1.76594626100873	4.6092578480297	2.90781798269081	4.98059097655013	5.20670443031538	11.0230014121827	4.82965925948981	1.55080660976334	3.63233224788973	5.08628528122485	2.82762159008473	5.78001204785711	9.36688677066409	1.73739570515782	8.75574833119085	10.3722570113576	3.42402228532348	3.08907941232365	5.17606929062794	2.92726843788813	4.08928055736048	6.20712310348516	4.42461008974471
AAATCGGTCGTCCGACCTGGGTATAGGG	rRNA	70.9470990986315	50.2355901425952	7.49641760179182	20.4259172676565	18.7434767768323	26.1677670314129	47.4103815448597	18.2752765172938	54.0993061534751	22.4270819755122	10.995118468636	13.6977957719825	36.3077555196433	27.1085036701632	26.0347139729331	36.7380758248461	22.9490610898669	27.2695740610242	23.3368951564224	46.4882203714625	24.0529108263314	25.0006875189068	22.4319071447227	20.7855096908928	32.2195877543039	53.6016629812061	30.2162458926391	9.30501754461058	17.6584589168596	4.51247717293999	7.30738295863798	19.9894230462217	7.19010337253913	19.1522973070549	12.6565703509549	22.9351528973539	8.43881758987138	16.1913328464336	22.7905436617761	9.48539402545675	27.9886300306475	7.29465617308046	6.30172200114024	7.52882805909518	36.6450641483774	5.07634827810266	33.2638135545743	22.8037596932996
AAATCGGTCGTCCGACCTGGGTATAGGGG	rRNA	28.2937456675202	16.5481943999137	3.68467983816886	8.63827338191642	6.7081916885505	11.0756595342259	16.4074144199833	6.44490427904564	12.123949966598	9.47623182063894	3.916069591569	8.11228681641682	10.0685372449431	9.36033534799356	12.5579208575324	13.7291079207037	7.47178733158458	11.2805791979057	11.6179348181323	23.2441101857313	7.90143930526827	9.85321213980443	14.4205117358931	5.89859058795606	13.7522630658614	17.5555834182632	8.02352292064428	6.62982500053504	3.62224798294555	6.13234077348256	5.6972816287686	10.5984189305471	2.8196483813879	6.60424045070859	5.08628528122485	12.8813872437193	2.77440578297141	11.2402641247969	7.25618206271794	2.18893708279771	9.05514500991538	3.87063388775698	4.69540070673194	3.99968990639432	14.8531768885435	7.89654176593748	11.1409901857426	10.8913479132177
AAATCGGTCGTCCGACCTGGGTATAGGGGC	rRNA	13.4023005793517	8.17559604281451	4.19291153998526	2.96940647503377	3.05814621095684	5.23355340628258	6.74415193950234	1.50086811977775	10.188193249242	6.00161348640466	1.50618061214192	0.930918159260947	4.06809585654267	3.28219551163411	6.73839655770033	6.10182574253499	4.00274321334888	5.00269164428861	4.84922496756828	11.7842233034637	3.71832437894978	6.02957757808928	7.21025586794657	3.37062319311775	4.06019195277813	10.5956775660524	4.3531879675836	4.88513421092055	2.15070973987392	1.73556814343846	2.72478686593281	4.82965925948981	1.40982419069395	4.95318033803144	1.8925712674325	8.1686845935781	2.89000602392856	10.1697627795782	4.19018964185121	3.0645119159168	3.12814100342531	2.23305801216749	2.47126352985892	3.99968990639432	5.85453687577627	1.26908706952567	7.63953612736635	3.97080392669397
AAATCGGTCGTCCGACCTGGGTATAGGGGCG	rRNA	41.4833113170409	26.4968112712904	3.30350606180657	7.91841726675672	7.20144107741451	22.6381612457804	23.654861280344	4.3260316393594	24.1460180007036	14.3196391956322	7.38028499949543	6.51642711482663	12.6110971552823	8.63095856763043	27.2598769834241	28.3480654288605	19.3021172732602	16.6756388142954	21.8215123540573	36.5419034547775	12.4331471421133	14.5592239080692	7.21025586794657	7.72434481756151	12.7044715941767	53.6016629812061	11.3524313664435	5.46669780745872	7.6972769637593	5.32240897321127	5.20186583496263	12.6107769553345	5.92126160091458	24.9860430385142	4.37657105593766	20.84061838618	9.59481999944281	27.5654096393829	15.2277623569715	4.08601588788906	17.1224560187491	6.55030350235796	4.44827435374605	3.52913815270087	28.0800935338158	5.78139665006137	30.7173015121189	10.3240902094043
AAATCGGTCGTCCGACCTGGGTATAGGGGCGAA	rRNA	33.6121189132947	12.2141434856506	5.20937494361805	5.03899280611791	9.37173838841614	13.0230282435404	14.9981886415798	5.82689975913715	13.5502970214919	13.1614330842207	4.66915989763997	8.11228681641682	9.86513245211597	5.22720025926913	15.416634548678	19.4495695543303	12.0971794892322	7.45499146992029	9.59742441497889	29.40650218846	9.41200858421662	10.8826522141124	6.40911632706362	9.12877114802724	10.8708365187286	20.9835967484566	5.97496387707553	8.49082850945715	4.41461472921489	6.13234077348256	6.19269742257456	7.6469604941922	3.80652531487366	7.15459382160097	4.96799957701032	12.8813872437193	7.74521614412853	20.4733382273086	9.09577751523798	4.66973244330179	10.7015350117182	4.31724549019047	3.70689529478838	6.47008661328492	14.0942554416836	3.10221283661829	14.1649732361584	7.94160785338793
AAATCGGTCGTCCGACCTGGGTATAGGGGCGAAAGACTAATCGAACCATCT	rRNA	5.63747564052094	1.67451967141984	1.01646340363279	1.88962230229422	1.57839804436482	3.65131632996459	4.42899530355378	0.706290879895413	4.89033275963617	3.05345247553921	2.56050704064127	0.664941542329248	4.47490544219693	2.1881303410894	3.26710136130925	1.90682054454218	1.33424773778296	3.62940374193488	5.05127600788363	6.59484056432375	5.3450912947403	4.1177602972317	2.40341862264886	4.35372162444376	7.33454030179276	5.0900803993781	4.01176146032214	3.48938157922897	3.05627173561031	5.90093168769076	3.96332635044772	2.5489868313974	1.55080660976334	2.86183752864039	3.54857112643594	4.18906902234774	2.1964045781857	7.62732208468362	2.75939317878006	3.21044105476998	5.76236500630979	3.57289281946798	2.47126352985892	3.64677609112423	4.01144193340226	2.82019348783481	2.70566904510891	3.63044930440591
AAATCGGTCGTCCGACCTGGGTATAGGGGCGAAAGACTAATCGAACCATCTAG	rRNA	9.99854170205601	4.62955438569015	2.79527435999017	2.51949640305896	3.35409584427525	3.04276360830382	7.04612889201737	5.20889523922867	2.64893024480293	5.2645732336883	1.35556255092773	3.85666094550964	4.2715006493698	2.55281873127097	2.55242293852285	3.30515561053979	1.69004713452508	1.7656558744548	4.0410208063069	6.91917698552	4.06691728947632	5.14720037153963	0	5.33682005576977	4.58408768862047	4.98620120755405	3.15819519216849	2.67519254407554	1.47153824307163	1.85127268633436	2.97249476283579	3.48808724296486	0.986876933485764	3.41219089953277	2.36571408429063	1.88508106005648	3.0056062648857	6.69063340761721	3.27039191559118	2.04300794394453	1.97566800216336	2.08418747802299	1.23563176492946	2.82331052216069	5.52928482712203	1.12807739513393	5.41133809021783	4.19770700821934
AAATCGGTCGTCCGACCTGGGTATAGGGGCGAAAGACTAATCGAACCATCTAGT	rRNA	5.21200578085898	2.65953124284328	1.27057925454099	2.96940647503377	2.36759706654723	0.365131632996459	8.95864959127923	3.53145439947706	3.46398570474229	2.21112075814909	3.31359734671223	1.59585970159019	4.5766078386105	2.79594432472535	5.61533046475027	3.30515561053979	2.04584653126721	4.21795570008648	5.25332704819897	4.9731584583425	5.46128893158248	4.41188603274825	2.40341862264886	3.93239372530404	6.02480096218691	5.29783878302618	3.07283856535313	2.44256710546028	1.24514774413753	1.85127268633436	2.35322502057833	0.670786008262474	1.97375386697153	5.39346303474535	2.95714260536329	1.6756276089391	3.81480795158569	3.88056737641798	2.55499368405561	1.60522052738499	3.78669700414643	3.42402228532348	3.21264258881659	2.35275876846724	6.07137157487909	2.67918381344307	3.97892506633664	3.51699776364323
AAATCGGTCGTCCGACCTGGGTATAGGGGCGAAAGACTAATCGAACCATCTAGTAGCT	rRNA	2.0209818333943	2.65953124284328	1.65175303090328	0.719856115159702	1.08514865550082	1.94736870931445	2.71779257263527	1.58915447976468	2.85269410978777	2.63228661684415	1.9580347957845	1.99482462698774	1.5255359462035	1.21562796727189	0.918872257868227	1.52545643563375	0.800548642669776	1.56947188840427	3.13179112488785	5.621831300735	3.71832437894978	3.5295088261986	2.40341862264886	1.12354106437258	2.35753081129053	3.32413413836937	2.21927229719948	2.67519254407554	3.7354432324126	1.96697722923025	1.3623934329664	2.01235802478742	1.55080660976334	3.08197887699734	1.06457133793078	1.98980778561518	1.27160265052856	2.94387869935157	1.94179519988227	2.04300794394453	5.10380900558867	1.19096427315599	1.6063212944083	1.64693113792707	3.79460723429943	1.69211609270089	3.34229705572278	2.60938543754175
AAATCTCGCGCCGGGCCGT	rRNA	13.4023005793517	3.34903934283968	3.17644813635247	4.13917266216829	5.82034278859528	4.74671122895396	7.75074178121911	2.03058627969931	4.27904116468165	3.79049272825558	3.916069591569	1.86183631852189	4.8817150278512	5.22720025926913	9.90340100146866	4.32212656762895	19.2131674240746	6.17979556059182	4.84922496756828	8.4327469511025	8.48242748947918	6.02957757808928	3.20455816353181	4.21327899139719	5.10798342446281	3.84353009748958	3.75569157987605	2.55887982476791	2.03751449040687	6.13234077348256	1.85780922677237	2.01235802478742	3.80652531487366	3.41219089953277	4.96799957701032	5.65524318016945	4.04600843349998	7.35969674837893	4.70118837866233	3.50229933247634	5.26844800576895	6.55030350235796	1.6063212944083	0.941103507386898	4.77036338026215	1.69211609270089	2.22819803714852	3.17664314135517
AAATCTCGCGCCGGGCCGTACCCATATCCGCAGCAGGTCTCCAAGGTGAAC	rRNA	3.40375887729566	2.06852429998921	2.41410058362787	1.79964028789925	2.56489682209284	0.486842177328612	2.01317968343353	1.3242953998039	4.38092309717407	1.47408050543272	2.25927091821289	1.0639064677268	1.8306431354442	1.33719076399908	3.47129519639108	2.54242739272291	0.533699095113184	1.27519590932847	3.73794424583388	5.8380555815325	2.32395273684361	1.7647544130993	1.6022790817659	0.561770532186291	1.30973933960585	1.86982545283277	4.09711808713751	4.76882149161292	2.26390498934097	3.23972720108512	2.72478686593281	4.82965925948981	1.40982419069395	2.53162550610496	1.18285704214531	1.46617415782171	0.924801927657138	4.5496307171797	1.43079646307114	3.0645119159168	1.31711200144224	1.93531694387849	4.44827435374605	2.35275876846724	2.05992964147684	2.11514511587611	2.86482604776238	2.72283697830443
AAATCTCGTGTGGAACA	rRNA	5.74384310543643	4.92505785711718	9.5293444090574	27.4445143904636	6.9054914440961	5.59868503927904	10.6698523221977	35.6676894347183	3.05645797477261	3.57990979890804	32.9853554059081	8.64424005028022	26.1375158782866	8.26627017744886	2.24613218590011	2.41530602308677	8.36128582343989	10.7901192327794	10.0015264956096	7.351625547115	7.32045112105737	23.6771217090823	49.670651534743	45.6438557401362	17.681481084679	19.9448048302162	10.6695783519206	19.6568495629899	22.8654403923438	29.7360675242456	22.6652725666229	49.3698502081181	51.4585829603291	12.1077741596324	33.7114257011415	2.51344141340864	10.9820228909285	7.35969674837893	7.97158029425351	34.731135047057	32.7631610358757	20.9907453143744	48.9310178912066	20.2337254088183	11.6006564020011	37.6495830625948	32.7863425466139	17.2446341959281
AAATCTCGTGTGGAACAAAAG	rRNA	1.48914450881685	1.87152198570453	5.20937494361805	5.84883093567258	4.34059462200326	2.19078979797875	1.20790781006012	6.88633607898027	0.611291594954521	1.78995489945402	10.8445004074219	2.92574278624869	4.06809585654267	2.91750712145254	1.02096917540914	0.508485478544582	2.93534502312251	2.84466779773274	4.24307184662225	2.3784670887725	1.97535982631707	5.882514710331	14.4205117358931	8.84788588193409	4.45311375465989	5.40171797485022	3.84104820669141	6.51351228122741	7.81047221322634	8.09931800271281	7.67894480399246	12.6107769553345	10.9966286874128	3.7424029220682	6.86057084444283	0.942540530028242	4.97081036115712	1.33812668152344	2.24839444196894	10.6528271362822	8.06731100883371	4.46611602433497	11.1206858843651	5.64662104432139	4.77036338026215	10.0116868818136	17.3481132892277	6.58018936423572
AAATCTCGTGTGGAACAAAAGG	rRNA	2.55281915797175	1.08351272856578	5.71760664543444	3.77924460458844	2.66354669986564	2.55592143097521	3.72438241435204	8.91692235867958	2.44516637981809	0.842331717390128	14.4593338765625	2.12781293545359	6.61065576688183	2.67438152799816	1.12306609295005	0	1.69004713452508	4.61032367218755	5.85948016914501	1.72979424638	1.62676691579053	7.94139485894686	12.0170931132443	18.397984929101	5.76285309426574	5.60947635849831	7.76745304019819	5.93194868468925	8.26325321109454	11.1076361180061	10.8991474637312	16.9038074082143	17.9047672218131	6.05388707981621	11.9468561256677	1.6756276089391	2.89000602392856	2.40862802674219	2.75939317878006	9.48539402545675	9.87834001081678	5.65708029749097	20.2643609448431	8.58756950490544	6.39662362353333	9.30663850985488	9.7085771618614	7.37435014957451
AAATCTCTGAAATTTCAT	no_anno	3.93559620187311	1.97002314284687	8.38582307997051	17.2765467638328	11.5420356994178	3.40789524130028	5.43558514527054	5.91518611912408	4.17715923218923	2.42170368749662	11.2963545910644	3.19171940318039	7.9327869202582	5.5918886494507	3.36919827885016	2.66954876235906	9.60658371203731	6.67025552571815	4.44512288693759	0.54056070199375	3.71832437894978	7.50020625567203	16.823930358542	14.3251485707504	4.84603555654164	4.67456363208193	4.52390122121433	8.83976666738005	9.62159620469912	12.1489770040692	10.5275856183768	10.7325761321996	9.02287482044127	5.28339236056687	9.46285633716252	0.418906902234774	3.35240698775713	0.802876008914065	2.14619469460671	17.5114966623817	4.77453100522811	12.2073837998489	12.6034440022805	4.82315547535785	3.90302458385085	9.72966753303011	9.86773416451486	11.2317025355058
AAATCTCTGAAATTTCATCG	no_anno	3.82922873695762	4.43255207140546	16.5175303090328	16.0167985623034	10.3582371661441	3.52960578563244	5.53624412944222	7.23948151892798	4.89033275963617	4.31695005162441	18.5260215293457	7.04838034869003	7.72938212743107	8.87408416108481	4.3901674542593	4.32212656762895	6.49333899054374	11.4767631839562	7.47588849166777	3.027139931165	2.44015037368579	12.2062180239368	17.6250698994249	19.3810833604271	10.739862584768	7.47930181133108	7.08460002567527	15.3532789486075	13.4702346865788	10.5291134035267	15.4817435564364	18.6478510296968	9.02287482044127	8.58551258592117	15.2588558436746	1.98980778561518	8.67001807178567	3.21150403565626	2.04399494724449	19.5545046063262	9.05514500991538	13.2494775388604	32.6206785941377	10.4697765196792	9.32389206142146	10.2937062305971	14.005816233505	11.7989602393192
AAATCTCTGAAATTTCATCGTG	no_anno	2.9782890176337	1.5760185142775	7.87759137815412	6.11877697885747	3.05814621095684	1.94736870931445	3.22108749349366	6.35661791905871	2.0376386498484	2.52699515217038	10.0914101013509	3.98964925397549	5.1868222170919	4.86251186908757	2.04193835081828	1.77969917490604	3.11324472149357	7.06262349781922	3.33384216520319	1.18923354438625	3.25353383158105	6.02957757808928	8.01139540882952	11.516295909819	4.45311375465989	4.05128848113767	4.01176146032214	6.39719956191977	3.84863848187965	4.74388625873179	9.78446192766781	10.1959473255896	9.44582207764945	4.51289764131754	7.09714225287189	0.523633627793468	2.1964045781857	0.936688677066409	1.94179519988227	10.9446854139886	3.95133600432671	4.91272762676847	19.0287291799137	4.47024166008776	2.92726843788813	8.3195707891127	16.2340142706535	6.12638320118498
AAATCTGGTTAGGCTGGTGTTAGGGT	mito	2.23371676322528	1.08351272856578	4.70114324180165	3.8692266189834	1.67704792213762	1.21710544332153	0	5.91518611912408	3.36210377224987	8.42331717390128	4.97039602006835	4.52160248783888	3.9663934601291	10.3328377218111	1.22516301049097	1.14409232672531	1.24529788859743	9.41683133042562	1.21230624189207	0.75678498279125	1.27817400526399	5.14720037153963	4.00569770441476	6.17947585404921	3.79824408485696	0.519395959120214	1.53641928267657	2.09362894753738	15.2813586780515	3.81824991556461	3.22020265973877	1.47572921817744	4.93438466742882	7.26466449577945	10.7639990835224	0.837813804469548	10.0572209632714	0.535250672609376	2.75939317878006	2.91858277706362	3.78669700414643	2.08418747802299	9.143675060478	3.88205196797095	3.90302458385085	1.83312576709263	4.6155530769505	2.9497400598298
AAATCTTGTGGGCTCT	lncRNA	3.40375887729566	1.77302082856218	3.30350606180657	6.47870503643732	5.52439315527688	1.46052653198584	1.10724882588844	0	1.0188193249242	1.57937197010649	8.73584755042316	3.05873109471454	9.96683484852954	3.52532110508848	1.12306609295005	1.3983350659976	3.02429487230804	6.57216353269288	3.93999528614923	0.75678498279125	1.74296455263271	7.64726912343031	15.2216512767761	23.7348049848708	9.5610971791227	16.932308267319	4.52390122121433	6.28088684261214	8.82922945842978	10.0662952319431	7.55509085554097	17.5745934164768	12.5474352971761	3.41219089953277	8.98971352030439	1.46617415782171	4.04600843349998	0	1.02199747362225	29.3317569094893	16.1346220176674	1.78644640973399	25.5775775340398	1.29401732265698	2.92726843788813	7.75553209154574	4.93386708225743	6.01293166042229
AAATGACTCAGGAGGTGTAGA	no_anno	1.17004211407038	1.77302082856218	4.19291153998526	3.23935251821866	2.26894718877443	0.973684354657224	1.3085667942318	3.61974075946399	0.815055459939362	1.15820611141143	9.63955591770832	3.59068432857794	2.64426230675273	1.70187915418065	0.102096917540914	0.254242739272291	1.86794683289614	1.56947188840427	2.32358696362647	2.162242807975	1.51056927894835	3.97069742947343	8.81253494971247	10.8140827445861	4.97700949050223	7.16766423585895	3.58497832624532	3.6056942985366	3.9618337313467	6.47945440217025	5.6972816287686	9.39100411567463	8.74090998230248	5.83374573145926	10.8822847877369	0.523633627793468	2.08080433722856	2.67625336304688	1.43079646307114	7.5883152203654	7.07947700775203	3.57289281946798	5.06609023621078	2.35275876846724	2.16834699102825	5.07634827810266	7.48037912471288	3.29009468211786
AAATGACTGCTTTGAAATTTATCTGC	no_anno	1.06367464915489	5.81156827139827	10.5458078126902	9.08818345389124	5.52439315527688	3.65131632996459	4.42899530355378	5.12060887924174	2.75081217729535	6.42277934509973	6.17534050978189	4.78757910477058	5.7970365955733	4.74094907236038	11.0264670944187	13.6019865510676	3.64694381660676	4.90459965126335	5.05127600788363	2.59469136957	1.97535982631707	2.64713161964895	8.81253494971247	6.7412463862355	2.75045261317228	6.12887231761852	2.30462892401485	2.67519254407554	9.50840095523207	3.58684082977282	5.32571978341412	4.42718765453233	7.33108579160853	1.54098943849867	2.12914267586157	1.04726725558694	2.54320530105713	4.41581804902736	0.510998736811123	3.7941576101827	1.15247300126196	1.93531694387849	4.44827435374605	3.88205196797095	0.867338796411299	5.35836762688615	4.6155530769505	4.53806163050739
AAATGACTGCTTTGAAATTTATCTGCTT	no_anno	1.91461436847881	14.0856654713551	9.6564023345115	10.5278956842106	6.31359217745929	8.2763170145864	3.52306444600868	6.44490427904564	3.36210377224987	16.5307599537813	23.6470356106282	8.11228681641682	7.0174653525361	8.87408416108481	12.1495331873688	12.5850155939784	3.91379336416335	6.67025552571815	8.68819473355984	2.91902779076625	5.11269602105594	8.23552059446341	14.4205117358931	10.533197478493	4.45311375465989	9.97240241510811	5.46282411618334	9.88658114114874	18.4508256631289	6.47945440217025	9.66060797921632	7.6469604941922	11.9835056208986	2.97190820281887	6.97885654865736	3.45598194343689	3.69920771062855	19.5366495502422	2.24839444196894	18.533000634354	6.09164300667035	7.74126777551395	10.6264331783933	8.94048332017553	3.25252048654237	15.6520738574832	16.5523282759604	15.2025064621998
AAATGACTGCTTTGAAATTTATCTGCTTGA	no_anno	0.850939719323916	6.89508099996405	6.09878042179674	9.80803956905094	6.9054914440961	3.16447415263598	0.704612889201737	6.70976335900642	0.916937392431782	16.636051418455	10.6938823462077	4.52160248783888	8.03448931667177	18.2344195090784	8.88243182605952	20.3394191417833	4.44749245927654	8.63209538622349	8.99127129403286	2.05413066757625	4.29931256316068	13.2356580982448	12.0170931132443	5.47726268881634	6.81064456595042	5.8172347421464	4.86532772847579	6.97876315845794	18.1112399147278	13.3060224330282	14.11935012347	5.63460246940478	21.5703101176174	3.7424029220682	14.903998731031	1.36144743226302	1.27160265052856	2.94387869935157	0.817597978897796	12.4039768025204	4.11597500450699	4.46611602433497	4.44827435374605	3.05858639900742	1.30100819461695	12.5498610208649	5.0930240849109	5.10531933432082
AAATGACTGCTTTGAAATTTATCTGCTTGC	no_anno	42.9724558258577	408.878303297868	313.197786244353	414.457158303198	305.420021584593	210.924373327621	218.429995652538	399.760638020803	165.252494502706	397.791153537488	410.132980686246	166.767338816175	290.360341760733	257.470003468187	372.449555189255	345.261639931771	157.441233058389	276.227052359152	236.702793729427	69.5161062763962	88.5425992737415	239.271285842714	249.955536755481	326.248236567189	132.414647234151	255.127295119849	138.619161948152	250.886535546563	498.059097655013	190.912495778231	400.791377189026	203.650632108487	287.745117320635	105.887988559694	230.893694626765	53.6200834860511	94.7921975848566	190.013988776329	36.0765108188653	321.773751171264	118.704719129982	102.422927491415	282.094731933396	251.980464102842	56.4854391162858	347.447837701249	273.750044563961	285.557528099678
AAATGACTGCTTTGAAATTTATCTGCTTGT	no_anno	3.61649380712664	30.8308621855535	31.5103655126165	48.8602338164648	32.5544596650245	18.5000027384872	7.14678787618905	26.397621636091	5.90915208456037	78.758015575977	55.2768284656086	29.5234044794186	39.3588274120503	85.5802088959412	42.4723176970203	94.9596631182008	21.0811142569708	47.2803406381787	37.6825190188119	10.7031018994763	31.3733619473887	76.9138798375779	81.7162331700611	24.015690250964	39.5541280560967	28.5667777516118	18.2663181384881	29.5434307041386	68.2567354286302	60.860589563242	70.349042720447	24.416610700754	102.071271406242	16.7307424751284	49.9165671785323	9.00649839804764	12.8316267462428	15.1208315012149	4.5989886313001	58.2257264024192	28.1532690308278	28.2854014874548	22.735624474702	13.7636387955334	5.96295422532768	61.7622373835824	23.7143933953664	29.0435944352473
AAATGCCTCGTCATCTAATTAGTGACGCGCATGAATGGATGAACG	rRNA	6.0629455001829	8.3725983570992	3.04939021089837	4.85902877732799	4.43924449977606	3.04276360830382	17.4140042617001	3.88459983942477	5.09409662462101	4.73811591031947	3.01236122428385	2.79275447778284	3.3561790816477	2.30969313781659	2.96081060868651	2.7966701319952	4.358542610091	3.62940374193488	3.13179112488785	8.32463481070375	1.97535982631707	3.23538309068205	0.801139540882952	3.0897379270246	1.44071327356643	0.727154342768299	2.30462892401485	3.14044342130607	1.13195249467048	1.38845451475077	3.71561845354474	5.50044526775229	0.845894514416369	0.550353370892383	1.18285704214531	5.55051645461076	7.05161469838568	6.55682073946486	1.83959545252004	3.64822847132952	4.93917000540839	2.08418747802299	3.58333211829543	3.05858639900742	8.67338796411299	2.39716446465959	10.3452051724753	4.31115854898202
AAATGCGATACGTAGTGTGAAT	rRNA	1.59551197373234	0.591006942854061	5.84466457088854	7.37852518038694	5.52439315527688	1.09539489898938	4.12701835103875	0.794577239882339	0.305645797477261	0.52645732336883	13.8568616317057	1.86183631852189	4.47490544219693	4.86251186908757	0.408387670163656	1.77969917490604	2.04584653126721	6.17979556059182	9.79947545529424	2.91902779076625	2.78874328421233	12.7944694949699	23.2330466856056	11.6567385428655	13.6212891319008	8.72585211321959	6.31639038433699	8.72345394807242	9.73479145416617	11.1076361180061	10.2798777214738	15.0256065850794	13.6752946497313	8.58551258592117	18.0977127448233	2.30398796229126	4.62400963828569	5.48631939424611	1.32859671570892	11.2365436916949	12.5125640137013	12.2073837998489	14.2097652966888	7.88174187436527	5.96295422532768	13.9599577647823	10.0268911671683	8.28196247567599
AAATGCGATACGTAGTGTGAATTGCAGAATTCCG	rRNA	3.19102394746468	0.985011571423435	11.4352132908689	6.29874100764739	5.72169291082248	3.40789524130028	0	8.56377691873188	3.15833990726503	2.10582929347532	22.5927091821289	2.92574278624869	1.42383354978993	3.4037583083613	1.22516301049097	0.635606848180728	2.13479638045274	3.72749573496014	7.27383745135242	3.027139931165	3.02113855789669	13.6768467015196	15.2216512767761	20.2237391587065	9.95401898100446	9.76464403146002	11.2670747396281	14.3064644748388	16.0737254243209	15.3887042051543	25.6377673294587	25.489868313974	10.5736814302046	11.6674914629185	21.0548553501866	1.5709008833804	6.82041421647139	3.07769136750391	3.57699115767786	20.2841503005921	17.2870950189294	12.3562543339934	21.4999927097726	11.1756041502194	9.6491441100757	10.5757255793805	23.0777653847525	16.6773764921147
AAATGCGATACGTAGTGTGAATTGCAGAATTCCGTG	rRNA	4.68016845628154	1.67451967141984	17.1528199363033	14.397122303194	9.37173838841614	6.57236939393626	1.50988476257515	9.44664051860114	5.09409662462101	3.15874394021298	24.249507855485	5.98447388096323	5.08511982067833	7.65845619381292	4.79855512442296	2.41530602308677	4.44749245927654	15.0080749328658	7.87999057229846	2.8109156503675	6.15847475263557	10.7355893463541	11.2159535723613	23.8752476179174	5.76285309426574	11.0111943333485	12.5474241418586	19.8894750016051	23.8841976375472	22.9094994933877	26.3808910201676	20.2577374495267	13.5343122306619	8.25530056338574	16.0868557731763	3.35125521787819	2.1964045781857	3.07769136750391	2.35059418933116	29.1858277706362	11.6893690127999	13.3983480730049	25.5775775340398	12.1167076576063	11.8174911011039	10.857744928164	22.918608382099	15.9966672475386
AAATGCGTAGATATGCGGAGGAACACCG	rRNA	2.55281915797175	4.5310532285478	2.41410058362787	2.33953237426903	2.26894718877443	0.730263265992918	4.02635936686707	3.9728861994117	1.32446512240146	2.31641222282285	5.12101408128254	1.19689477619265	2.1357503246849	0.972502373817513	4.3901674542593	2.7966701319952	1.33424773778296	4.21795570008648	2.9297400845725	6.7029527047225	1.27817400526399	6.17664044584755	7.21025586794657	9.97142694630667	4.06019195277813	3.42801333019341	3.92640483350678	3.02413070199844	5.43337197441833	4.3967726300441	4.45874214425368	7.7811176958447	2.6786659623185	4.40282696713906	7.45199936551548	3.45598194343689	5.89561228881426	10.9726387884922	0.817597978897796	3.21044105476998	4.44525300486755	2.97741068288998	5.9310324716614	4.94079341378121	4.87878072981356	4.08928055736048	4.93386708225743	6.80709244576109
AAATGGATGGCGCTGA	piRNA	3.29739141238017	1.77302082856218	4.19291153998526	6.38872302204235	7.79334034405131	1.58223707631799	5.6369031136139	5.03232251925481	1.63011091987872	4.10636712227687	14.7605699989909	10.5060763688021	6.00044138840043	5.47032585272351	2.75661677360468	1.52545643563375	5.15909125276078	5.49315160941495	10.4056285762403	6.37861628352625	7.78524166842609	21.912367295983	38.4546979623817	41.0092488495993	12.7044715941767	38.2275425912477	9.55994220332085	12.4454609659167	9.96118195310027	15.6201132909461	21.5505870305595	43.1986189321033	59.4945808472846	11.3372794403831	63.1645660505598	2.93234831564342	7.16721493934282	4.28200538087501	1.43079646307114	14.3010556076117	46.4281980508389	8.18787937794745	9.39080141346389	6.35244867486156	10.9501523046927	10.2937062305971	26.8975334484357	10.437541750167
AAATGGATGGCGCTGAAGCG	piRNA	0.850939719323916	1.47751735713515	2.66821643453607	0.899820143949627	1.77569779991043	1.46052653198584	5.13360819275551	2.82516351958165	1.12070125741662	2.73757808151792	5.12101408128254	1.3298830846585	2.54255991033917	2.06656754436222	2.34822910344102	0.508485478544582	1.95689668208168	3.23703576983381	3.43486768536087	0.54056070199375	2.44015037368579	2.64713161964895	5.60797678618066	9.12877114802724	3.27434834901462	3.42801333019341	2.38998555083021	2.90781798269081	1.47153824307163	1.96697722923025	7.30738295863798	10.1959473255896	5.357331924637	3.19204955117582	7.80685647815908	0.209453451117387	2.65880554201427	2.14100269043751	0.408798989448898	4.37787416559542	7.07947700775203	2.97741068288998	3.83045847128132	5.05843135220458	2.92726843788813	1.55110641830915	5.41133809021783	4.08425546745665
AAATGGATGGCGCTGG	rRNA	4.14833113170409	2.95503471427031	2.03292680726558	3.23935251821866	3.45274572204805	1.33881598765368	9.86458044882432	2.73687715959472	4.68656889465133	5.79103055705713	4.51854183642577	2.52677786085114	2.64426230675273	2.91750712145254	9.39291641376409	3.17803424090364	3.38009426905017	5.98361157454128	4.64717392725294	13.9464661114388	6.62326530000429	8.67670919773823	8.01139540882952	5.61770532186291	5.36993129238398	5.40171797485022	5.03604098210652	4.53619605299766	11.772305944573	3.47113628687692	5.82113557722009	9.79347572063212	18.1867320599519	2.42155483192648	6.26914232337017	7.95923114246071	7.05161469838568	5.62013206239845	4.90558787338678	1.02150397197227	3.78669700414643	6.25256243406896	3.08907941232365	2.94094846058406	9.32389206142146	2.96120316222655	9.07194915124754	6.12638320118498
AAATGGATGGCGCTGGAGC	rRNA	2.55281915797175	2.56103008570093	1.27057925454099	1.97960431668918	1.47974816659202	1.70394762065014	1.00658984171677	1.3242953998039	3.76963150221955	2.42170368749662	3.01236122428385	1.99482462698774	1.62723834261707	1.45875356072627	4.28807053671839	1.14409232672531	1.1563480394119	0.392367972101068	5.55640360867199	6.37861628352625	6.15847475263557	2.05888014861585	4.00569770441476	3.51106582616432	3.79824408485696	4.05128848113767	3.15819519216849	7.09507587776557	2.37710023880802	2.89261357239743	2.97249476283579	6.57370288097224	2.25571870511032	2.75176685446191	6.15085661915564	2.72289486452603	4.50840939732855	3.21150403565626	1.53299621043337	3.50229933247634	1.48175100162252	1.78644640973399	3.58333211829543	1.05874144581026	4.44511133160791	2.39716446465959	3.66061106102971	1.70177311144027
AAATGGATTTTTGGAAAT	ribonucleoproteins	3.51012634221115	5.31906248568655	263.899311168163	3.23935251821866	1.57839804436482	0	5.53624412944222	12.9780949180782	26.4893024480293	2.52699515217038	3.01236122428385	1.19689477619265	1.8306431354442	13.9797216236268	11.1285640119596	18.9410840757857	17.1673208928074	123.007359253685	60.7163376147612	11.4598868822675	2.44015037368579	2.79419448740723	3.20455816353181	2.38752476179174	117.876540564526	8.41421453774747	31.0698121607928	222.622544754808	8.60283895949568	8.4464316314005	3.59176450509325	0.804943209914968	5.63929676277579	12.1077741596324	203.451411248994	6.28360353352161	12.1380253004999	13.1136414789297	104.652541298918	23.7864496330685	40.9951110448896	34.3890933873793	16.6810288265477	34.4679159580451	31.3326140203582	4.37129990614396	3.81976806368317	3.97080392669397
AAATGGATTTTTGGAAATA	ribonucleoproteins	18.0824690356332	15.760185142775	610.132158030582	7.64847122357183	11.936635210509	0.121710544332153	12.7836909898029	14.390676677869	65.0006729301641	8.42331717390128	7.07904887706704	11.5699828365289	7.11916774894967	35.2532110508849	40.2261855111201	40.5517169139304	54.8820569474724	251.60596210981	173.561843630881	22.3792130625413	3.6021267421076	9.26496066877133	15.2216512767761	13.482492772471	259.066441374037	25.4504019968905	88.1733955002718	376.969523276036	32.60023184651	15.3887042051543	7.059675061735	5.76875967105727	8.31796272509429	42.267138884535	349.415970249726	10.263219104752	20.4612426494142	19.2690242139376	322.440202927818	36.9200721298548	72.7704380796836	29.1786246923218	35.7097580064614	75.0530047141051	67.8692608191841	9.87067720742185	10.6635191777822	7.03399552728646
AAATGGATTTTTGGAAATAG	ribonucleoproteins	9.99854170205601	8.17559604281451	432.378120320298	3.95920863337836	2.86084645541124	0.121710544332153	14.6962116890648	8.47549055874495	48.495799866392	2.84286954619168	2.25927091821289	1.99482462698774	3.3561790816477	15.3169123876258	22.2571280239193	23.2632106434146	20.9921644077852	158.026200763705	50.7148111191516	7.5678498279125	1.1619763684218	4.55894890050653	0.801139540882952	2.94929529397803	128.747377083255	9.14136888051577	45.3243688389587	287.757667567082	9.84798670363322	6.13234077348256	4.58259609270518	1.07325761321996	2.96063080045729	18.4918732619841	207.827982304932	4.9221561012586	8.78561831274281	7.62732208468362	126.31888773971	22.1812291056835	39.8426380436277	21.5862274509524	14.9511443556465	28.9389328521471	29.4895190779842	5.64038697566963	3.97892506633664	2.9497400598298
AAATGGATTTTTGGAAATAGG	ribonucleoproteins	21.6989628427599	8.3725983570992	420.815849103975	6.83863309401717	3.84734523313926	0.121710544332153	5.13360819275551	24.6318944363525	51.5522578411646	3.68520126358181	3.31359734671223	3.32470771164624	3.25447668523413	10.6975261119926	37.4695687375155	26.6954876235906	32.0219457067911	181.568279089769	35.7630341358161	16.5411574810087	6.27467238947775	6.61782904912238	9.61367449059542	2.52796739483831	47.1506162258106	12.8810197861813	41.3126073786365	394.416431172181	8.37644846056159	14.8101814906749	6.56425926792904	4.96381646114231	7.33108579160853	25.866608431942	197.300554629838	13.9286544993062	11.5600240957142	22.8819662540508	46.7052845445366	39.546796629212	38.6901650423657	15.0359239485944	26.9367724754622	47.6433650614617	27.2127547374045	8.60159013789618	8.11700713532674	13.5007333507595
AAATGGATTTTTGGAAATAGGA	ribonucleoproteins	14.4659752285066	5.31906248568655	130.234373590451	2.51949640305896	2.66354669986564	0	2.81845155680695	8.74034963870573	17.8293381861735	0.421165858695064	2.40988897942708	4.38861417937303	1.42383354978993	8.14470738072167	17.2543790644145	13.2206224421591	11.2076809973769	71.3128789293691	18.2856191485387	6.7029527047225	5.11269602105594	1.7647544130993	0.801139540882952	0.421327899139719	18.4673246884425	8.41421453774747	10.5842217251052	145.507211853848	2.03751449040687	10.5291134035267	4.83030398960816	6.84201728427723	12.4064528781067	14.6393996657374	98.5319916107047	7.85450441690201	4.16160867445712	8.83163609805471	10.7309734730336	16.4899926904094	15.6407050171266	5.65708029749097	11.491375413844	17.8809666403511	11.9259084506554	3.24322251101004	5.0930240849109	14.5217972176237
AAATGGATTTTTGGAGC	ribonucleoproteins	4.68016845628154	6.69807868567936	352.839858986032	2.96940647503377	2.76219657763844	47.9539544668683	3.22108749349366	7.41605423890183	19.4594491060523	4.31695005162441	6.77781275463866	3.59068432857794	3.55958387447483	8.995646957812	21.0319650134283	21.6106328381447	27.1297040015869	93.1873933740036	77.4865739609348	9.081419793495	2.78874328421233	3.5295088261986	7.21025586794657	3.23018056007118	120.234071375817	9.86852322328406	47.031501375266	316.719534674683	14.4889919317822	12.8432042614446	3.59176450509325	1.34157201652495	3.24259563859608	26.3068911286559	210.548553501866	6.07415008240422	11.4444238547571	11.3740767929492	226.168040912603	18.6789297732071	28.3179080310081	27.0944372142988	27.431025181434	43.4083992782207	31.6578660690124	4.08928055736048	10.6635191777822	9.64338096482821
AAATGGATTTTTGGAGCA	ribonucleoproteins	3.72286127204213	4.82655669997483	440.255711698452	3.77924460458844	2.36759706654723	60.9769827104086	5.33492616109887	12.4483767581566	18.6443936461129	2.52699515217038	2.40988897942708	3.45769602011209	2.03404792827133	8.63095856763043	12.4558239399915	20.2122977721471	23.5717100341656	103.192776662581	59.5040313728691	10.5949897590775	1.27817400526399	3.38244595844033	7.21025586794657	1.68531159655887	98.8853201402417	7.37542261950704	34.6547904870381	470.484949599372	8.48964371002863	18.3970223204477	4.58259609270518	0.536628806609979	3.66554289580426	23.8853362967294	201.795411389991	3.77016212011297	5.31761108402854	6.42300807131252	163.11079679011	14.7388430241713	24.2019330265011	22.1817095875304	25.206888004561	40.58508875606	16.2626024327119	2.96120316222655	7.63953612736635	6.58018936423572
AAATGGATTTTTGGAGCAG	ribonucleoproteins	20.3161857988585	19.7002314284687	1061.44190924354	11.6076798569502	8.68118924400653	137.532915095333	19.3265249609619	20.482435516967	63.5743258752702	14.3196391956322	13.5556255092773	17.5544567174921	13.5264187230044	34.2807086770673	61.9728289473348	63.8149275573451	82.3675603458014	256.608653754098	235.086385406904	33.6228756640112	10.5739849526384	11.9120922884203	15.2216512767761	11.2354106437258	441.382157447171	37.1887506730073	137.253455919107	904.564018055456	45.6176855352205	34.2485446971856	10.1560237730223	5.36628806609979	8.88189240137187	72.6466449577945	632.710231843529	24.1918736040582	22.6576472275999	16.1913328464336	638.748421013903	49.6159072100815	93.5149521023989	60.2925663285221	59.6810142460929	100.109885598281	66.3514179254644	11.2807739513393	29.4440454908911	32.7874952804159
AAATGGATTTTTGGAGCAGG	ribonucleoproteins	48.2908290716322	78.2099187710208	7423.48635258117	44.2711510823217	23.1827212766083	1063.62844691868	60.6973674555211	219.391604567513	392.041676230833	37.3784699591869	44.4323280581868	40.1624691566866	35.4941363483348	130.315318091547	219.304178877883	364.456966746829	353.486700663299	1554.26762948535	845.886680280192	136.005072621628	28.4684210263342	37.6480941461184	36.8524188806158	31.880477701572	1507.64095382029	140.236908962458	583.92468404391	7587.42761859477	180.772813398876	240.665449223466	39.1378477106712	12.6107769553345	53.1503719891618	311.059725228375	2965.89574747516	57.8091525083988	79.648566019471	98.4861237601253	2203.11995388747	201.965928172802	348.705402381832	308.013135144969	358.20964865305	534.429154257335	224.098661522769	33.2782831564508	77.8277742975447	48.6707109871918
AAATGGATTTTTGGAGCAGGG	ribonucleoproteins	18.2952039654642	6.40257521425233	677.091684744892	5.84883093567258	3.15679608872965	89.944092261461	5.73756209778557	32.9308122751236	39.7339536720439	4.42224151629817	4.0666876527832	3.05873109471454	2.84766709957987	9.11720975453919	37.3674718199745	44.7467221119232	31.84404600842	150.375025307734	51.523015280413	21.189979518155	15.9190762473787	6.91195478463893	11.2159535723613	2.10663949569859	47.4125640937318	12.3616238270611	42.1661736467902	889.210739106849	10.9799391983037	38.1824991556461	2.35322502057833	3.35393004131237	11.2785935255516	37.5340998948605	323.511401026744	13.5097475970715	13.5252281919856	24.6215309400313	62.341845890957	22.9108747999494	34.2449120374982	27.5410488167323	37.6867688303485	53.5252619826298	15.8289330345062	4.65331925492744	6.36628010613862	21.2154381226221
AAATGGATTTTTGGAGCAGGGA	ribonucleoproteins	15.1041800179995	2.85653355712796	201.386811844746	2.42951438866399	2.95949633318404	40.6513218069391	3.42240546183701	12.6249494781305	13.6521789539843	1.78995489945402	1.35556255092773	1.3298830846585	0.9153215677221	9.11720975453919	19.9088989204782	16.6528994223351	13.2535275286441	65.3292673548278	19.4979253904308	12.6491204266538	10.8063802263228	2.3530058841324	9.61367449059542	1.82575422960545	17.4195332167578	3.73965090566554	12.4620675150433	270.427072390245	4.30141947974784	15.5044087480502	1.61010132986939	1.20741481487245	5.78027918184519	11.6674914629185	145.727987592303	2.19926123673256	3.81480795158569	8.16257275729299	15.023362862247	8.90167747004403	14.3235930156843	11.7607721974154	17.5459710619983	20.469001285665	4.3366939820565	2.25615479026785	5.41133809021783	9.87028404635358
AAATGTGGGAAACTCGACTGCATAATTTGTGGTAGT	ribonucleoproteins	2.44645169305626	3.05353587141265	22.1080790290132	0.899820143949627	1.47974816659202	6.93750102693272	0.704612889201737	1.41258175979083	2.13952058234082	2.63228661684415	4.66915989763997	3.45769602011209	1.32213115337637	2.30969313781659	4.08387670163656	6.10182574253499	4.71434200683313	5.39505961638968	3.93999528614923	2.59469136957	1.39437164210617	4.55894890050653	2.40341862264886	1.96619686265202	12.0496019243738	4.15516767296171	7.08460002567527	13.2596500010701	4.86739572708308	4.51247717293999	0.743123690708947	2.95145843635488	0.140982419069395	3.7424029220682	10.0542848582352	14.1381079504236	0.924801927657138	3.21150403565626	4.29238938921343	2.91858277706362	4.60989200504783	4.61498655847947	1.97701082388713	2.47039670689061	1.7346775928226	1.26908706952567	6.36628010613862	10.2106386686416
AAATGTGGGAAACTCGACTGCATAATTTGTGGTAGTG	ribonucleoproteins	32.9739141238017	23.5417765570201	108.253352486892	7.37852518038694	13.416383377101	24.8289510437592	22.6482714386273	21.8950172767578	33.7229196549911	15.3725538423698	15.0618061214192	25.7997318423748	8.13619171308533	10.5759633152655	27.361973900965	25.5513952968653	20.3695154634865	21.8745144446345	19.2958743501155	16.1087089194138	5.69368420526684	19.8534871473671	13.6193721950102	16.2913454334025	36.5417275750032	17.036187459143	53.6039616400491	32.9164995640599	38.9391658166647	14.1159542332995	13.871642226567	30.0512131701588	5.21634950556761	19.3724386554119	33.4748542927124	73.0992544399681	13.0628272281571	6.95825874392189	30.6599242086674	19.2626463286199	16.463900018028	22.3305801216749	8.52585917801327	18.7044322093146	11.1669870037955	19.7413544148437	67.8008831303763	85.655913275827
AAATGTGGGAAACTCGACTGCATAATTTGTGGTAGTGG	ribonucleoproteins	13.2959331144362	12.3126446427929	172.925836543028	2.33953237426903	6.41224205523209	28.2368462850595	11.1731472430561	17.4806992774115	25.3686011906126	5.2645732336883	6.77781275463866	15.5596320905044	2.94936949599343	6.6859538199954	19.8068020029373	30.5091287126749	10.8518816006347	15.6947188840427	13.0322921003398	13.1896811286475	2.90494092105451	5.44132610705618	4.80683724529771	6.88168901928207	44.9240593484806	12.257744635237	31.6673085485003	65.7166864088122	14.8285776801833	14.0002496904036	7.43123690708947	11.939990947072	3.52456047673487	12.9883395530602	24.0119979555499	61.8934948051879	7.3984154212571	11.3740767929492	29.5357269876829	14.3010556076117	6.91483800757175	16.5246292900394	13.0976967082523	20.1160874703949	4.66194603071073	7.05048371958703	40.1075646686733	35.3968807179577
AAATGTGGGAAACTCGACTGCATAATTTGTGGTAGTGGGGGACTGCGTTCGCGCTTTCCCCTG	ribonucleoproteins	33.8248538431257	9.65311339994967	152.596568470372	3.23935251821866	4.04464498868486	110.391463709263	15.9041194991249	21.7184445567839	37.5944330897031	4.52753298097194	14.6099519377767	5.18654403016813	2.7459647031663	5.34876305599632	23.788581787033	30.7633714519472	12.2750791876032	14.321430981689	35.1568810148701	27.0280350996875	5.22889365789812	5.2942632392979	21.6307676038397	4.91549215663005	59.5931399520662	41.5516767296171	58.981429129417	137.016383344391	15.7341396759197	16.5457496341133	6.81196716483202	7.11033168758222	10.2917165920658	24.8759723643357	30.6359973915636	89.7508038038004	12.2536255414571	27.8330349756876	43.8436916183943	33.7096310750848	17.1224560187491	28.5831425557438	41.8879168311087	25.9979843915631	17.9972800255345	10.4347159049888	47.7471007960397	118.103053933955
AAATTCTTGGATTTATGAAAGACG	rRNA	9.46670437747856	5.51606479997124	18.2963412653902	44.0911870535317	6.01764254414089	4.38157959595751	1.7112027309185	18.8049946772154	10.2900751817344	2.94816101086545	23.1951814269856	11.5699828365289	21.9677176253304	6.92907941344978	5.30903971212753	4.95773341580968	6.93808823647139	14.71379895379	10.809730656871	5.51371916033625	2.90494092105451	15.5886639823772	9.61367449059542	29.3525103067337	11.6566801224921	12.049986251589	10.9256482323667	20.0057877209127	20.8279259019369	20.4797040925738	23.7799581026863	43.1986189321033	16.6359254501886	15.4098943849867	17.9794270406088	3.14180176676081	6.12681277072854	5.7539447305508	4.19018964185121	25.0998118827471	12.5125640137013	16.2268882217504	32.7442417706307	19.4102598398548	13.1184992957209	23.5486156234207	30.080673501505	18.2656980627923
AAATTCTTGGATTTATGAAAGACGA	rRNA	9.78580677222503	5.02355901425952	15.8822406817623	30.7738489230773	9.76633789950734	5.35526395061473	3.12042850932198	21.0121536768885	6.31667981453005	5.2645732336883	30.2742303040527	10.7720529857338	27.1545398424223	7.65845619381292	2.34822910344102	3.68651971944822	5.15909125276078	10.7901192327794	10.4056285762403	4.21637347555125	5.92607947895121	20.0005500151254	24.0341862264886	43.6776588774842	14.6690806035855	13.4004157453015	14.9374096926888	25.1235473704486	25.69532162902	25.4549994370974	32.8212963396452	43.3327761337558	14.3802067450783	15.0796823624513	25.1948549976952	3.14180176676081	9.59481999944281	9.23307410251174	5.21218711547345	30.0614026037553	11.6893690127999	18.0133346314844	34.5976894180248	16.7045872561174	12.359577848861	26.9328478088225	31.3539295227327	19.5136650111818
AAATTCTTGGATTTATGAAAGACGAA	rRNA	1.27640957898587	1.37901619999281	5.33643286907214	7.64847122357183	2.46624694432004	1.58223707631799	0	3.17830895952936	1.12070125741662	0.210582929347532	9.9407920401367	1.0639064677268	7.22087014536323	1.21562796727189	0.408387670163656	0.508485478544582	1.06739819022637	2.35420783260641	3.93999528614923	1.5135699655825	2.78874328421233	5.58838897481445	5.60797678618066	14.465591203797	4.84603555654164	4.67456363208193	5.71889399662944	8.83976666738005	7.6972769637593	9.02495434587999	13.5000803812125	10.4642617288946	5.78027918184519	6.05388707981621	10.7639990835224	0.628360353352161	2.42760506009999	1.07050134521875	1.32859671570892	11.5284019694013	4.44525300486755	6.69917403650246	9.143675060478	7.76410393594191	6.28820627398192	10.2937062305971	7.32122212205942	6.46673782347303
AAATTCTTGGATTTATGAAAGACGAACT	rRNA	5.63747564052094	1.67451967141984	2.15998473271968	21.8656294979759	1.18379853327362	1.21710544332153	1.3085667942318	7.06290879895413	1.93575671735598	1.05291464673766	7.68152112192381	0.13298830846585	14.9502522727943	2.91750712145254	0.306290752622742	2.03394191417833	0.978448341040838	3.43321975588434	1.61640832252276	0.97300926358875	3.83452201579196	6.91195478463893	8.81253494971247	9.97142694630667	3.53629621693579	4.3629260566098	4.95068435529115	9.18870482530295	7.4708864648252	8.6778407171923	9.41290008231333	11.671676543767	8.45894514416369	7.26466449577945	9.81771344980611	0.209453451117387	2.08080433722856	6.55682073946486	1.94179519988227	7.88017349807177	6.25628200685063	6.55030350235796	12.9741335317593	9.17575919702225	2.16834699102825	17.9082286477511	10.0268911671683	4.65151317127008
AAATTCTTGGATTTATGAAAGACGAACTA	rRNA	2.76555408780273	1.67451967141984	2.28704265817378	11.6976618713452	3.74869535536645	1.46052653198584	1.61054374674683	4.85574979928096	2.95457604228019	1.47408050543272	14.9111880602051	2.39378955238529	14.3400378943129	3.52532110508848	0	1.01697095708916	1.77899698371061	3.82558772798541	3.83896976599156	2.162242807975	3.02113855789669	8.52964632997996	3.20455816353181	17.2744438647285	9.03720144328036	6.23275150944257	4.69461447484506	10.8170828956098	8.48964371002863	14.2316587761954	16.8441369894028	18.2453794247393	8.59992756323308	6.60424045070859	9.58114204137705	1.36144743226302	4.85521012019997	1.87337735413282	2.04399494724449	7.15052780380586	4.93917000540839	7.74126777551395	15.4453970616182	8.46993156648208	5.09561542891638	12.6908706952567	13.687502228198	7.4878016903372
AAATTGGAACGATACAGAGAAGATTAGCATGGCCCCT	ribonucleoproteins	11.5940536757884	26.102806642721	68.9924535215756	2.78944244624384	4.93249388864007	38.9473741862889	3.82504139852372	9.71149959856192	21.4970877559007	10.8450208613979	10.995118468636	16.3575619412995	7.0174653525361	18.3559823058056	2.65451985606377	8.00864628707717	17.1673208928074	24.2287222772409	16.5681853058583	0.2162242807975	1.39437164210617	6.4707661813641	8.01139540882952	20.7855096908928	43.7452939428354	5.8172347421464	39.0079784546217	59.3194868468925	16.6397016716561	33.5543174398102	4.70645004115667	3.89055884792235	2.8196483813879	35.5528277596479	24.7217121808371	5.44578972905206	4.27720891541426	3.74675470826564	62.8528446277681	78.0720892864517	18.1102900198308	18.4599462339179	24.8361984750821	18.7044322093146	12.5764125479638	2.96120316222655	15.1199152520792	7.71470477186257
AAATTGGAACGATACAGAGAAGATTAGCATGGCCCCTGCGCAAG	ribonucleoproteins	15.3169149478305	66.9807868567936	261.485210584535	7.37852518038694	14.5015320326018	82.0329068798711	13.085667942318	22.1598763567186	75.8001577743607	18.2154233885615	17.9235492844889	22.7410007476603	20.3404792827133	40.2372857166996	10.2096917540914	18.1783558579688	25.6175565654328	46.5936966870018	25.0543289991028	2.48657922917125	3.36973146842323	7.64726912343031	1.6022790817659	18.5384275621476	110.934922064615	13.0887781698294	58.981429129417	122.244667992321	26.6008836247564	27.4219766663277	14.367058020373	6.84201728427723	1.40982419069395	48.3210259643512	52.755424079681	9.84431220251719	3.69920771062855	6.95825874392189	185.492541462437	118.640389887636	31.2814100342531	21.1396158485189	63.1407831878954	40.58508875606	18.7562014723943	6.76846437080355	32.6271855439604	13.9545395138102
AAATTGGAACGATACAGAGAAGATTAGCATGGCCCCTGCGCAAGGATGACA	ribonucleoproteins	23.2944748164922	57.623176928271	910.242977953163	16.1067805766983	35.4153061204357	206.664504275996	32.0095569665932	95.1726960659068	143.95917061179	27.3757808151792	21.0865285699869	42.5562587090718	75.0563685532122	45.2213603825144	18.7858328275282	105.256494058729	122.306042630105	73.5689947689502	55.7660871270352	18.4871760081862	8.71482276316354	14.5592239080692	10.4148140314784	32.5826908668049	128.485429215334	20.3603215975124	28.9358964904086	412.212277226249	69.0491021748996	87.5883389721942	21.0551712367535	25.758182717279	17.0588727073968	109.520320807584	113.672561750165	5.44578972905206	18.6116387940999	9.50069943881643	215.130468197483	98.7940270036034	64.2092100703091	58.5061199187881	132.459725200438	107.05052396526	34.693551856452	14.9470254855245	18.3030553051485	32.3336891173652
AAATTTCGGTTGGGGCG	rRNA	5.10563831594349	7.6830902571028	18.2963412653902	5.12897482051288	8.08928997736972	4.62500068462181	3.82504139852372	13.5078130779998	7.94679073440878	6.73865373912102	7.53090306070962	7.31435696562172	24.9170871213238	5.47032585272351	4.08387670163656	12.8392583332507	16.1888725517666	36.0978534332982	17.1743384268043	4.86504631794375	5.80988184210903	9.41202353652961	8.01139540882952	8.84788588193409	4.45311375465989	6.23275150944257	20.7416603161336	14.8880280713769	16.0737254243209	15.5044087480502	20.5597554429475	39.7105316891384	6.34420885812277	19.3724386554119	7.68857077394455	0.837813804469548	9.82602048135709	11.2402641247969	2.96379267350451	7.5883152203654	4.77453100522811	3.27515175117898	11.1206858843651	11.8814317807596	18.8646188219458	6.62745469641181	6.68459411144555	4.76496471203276
AAATTTCGGTTGGGGCGACCTCG	rRNA	2.9782890176337	4.82655669997483	9.7834602599656	3.68926259019347	4.53789437754887	1.94736870931445	2.91911054097862	6.79804971899335	7.5392630044391	3.79049272825558	5.27163214249674	8.37826343334852	10.7804540198381	2.06656754436222	3.06290752622742	5.97470437289884	12.1861293384177	17.1660987794217	8.28409265292915	3.78392491395625	1.39437164210617	2.05888014861585	4.80683724529771	3.65150845921089	2.48850474525111	1.86982545283277	5.03604098210652	5.81563596538161	12.6778679403094	7.63649983112922	5.32571978341412	14.3548205768169	2.11473628604092	6.27402842817316	3.19371401379235	0.837813804469548	8.2076171079571	2.27481535858985	2.24839444196894	8.75574833119085	2.30494600252392	1.93531694387849	5.31321658919667	4.11732784481768	10.2996482073842	4.93533860371092	5.88880909817823	5.2187708750835
AAATTTCGGTTGGGGCGACCTCGG	rRNA	2.76555408780273	3.05353587141265	7.36935967633772	4.04919064777332	3.74869535536645	2.43421088664306	3.32174647766533	3.88459983942477	3.97339536720439	3.26403540488675	6.0247224485677	4.78757910477058	9.96683484852954	2.06656754436222	1.4293568455728	7.50016080853259	9.87343325959391	11.378671190931	6.36460776993337	4.756934177545	2.44015037368579	3.67657169395688	5.60797678618066	3.65150845921089	2.6194786792117	3.22025494654533	7.68209641338283	5.00144693022819	6.33893397015471	7.05797711664973	7.18352901018649	20.2577374495267	4.65241982929003	8.80565393427812	4.1399996475086	1.25672070670432	10.6352221680571	4.68344338533204	3.78139065240231	7.88017349807177	3.78669700414643	1.48870534144499	6.42528517763319	3.52913815270087	9.75756145962711	3.10221283661829	5.41133809021783	3.17664314135517
AAATTTCGGTTGGGGCGACCTCGGAGCAGAAC	rRNA	0.957307184239405	3.94004628569374	3.55762191271476	2.96940647503377	3.94599511091206	1.94736870931445	4.63031327189713	2.6485907996078	2.85269410978777	4.73811591031947	6.77781275463866	2.79275447778284	7.83108452384463	1.45875356072627	0.816775340327312	0.127121369636146	4.26959276090547	4.51223167916228	5.85948016914501	1.0811214039875	3.71832437894978	7.35314338791376	0	4.91549215663005	4.97700949050223	2.59697979560107	11.0110048591821	6.28088684261214	4.75420047761604	5.32240897321127	10.8991474637312	16.9038074082143	2.53768354324911	5.94381640563773	5.79599950651204	0.733087078910855	1.84960385531428	1.33812668152344	3.27039191559118	8.17203177577813	3.62205800396615	2.23305801216749	2.9655162358307	2.94094846058406	6.61345832263615	5.78139665006137	5.72965209552476	3.7439008451686
AAATTTCGGTTGGGGCGACCTCGGAGCAGAACC	rRNA	3.93559620187311	6.50107637139467	9.2752285581492	5.21895683490784	3.65004547759365	3.40789524130028	4.42899530355378	8.91692235867958	3.97339536720439	8.84448303259634	7.83213918313801	5.58550895556568	20.645586471954	3.28219551163411	4.28807053671839	0	6.58228883972927	9.02446335832456	7.07178641103708	3.35147635236125	2.32395273684361	8.08845772670513	6.40911632706362	8.2861153497478	4.06019195277813	5.19395959120214	15.1081229463196	9.30501754461058	17.2056779189914	6.71086348796204	23.5322502057833	12.6107769553345	3.10161321952669	7.4848058441364	6.74228514022829	1.78035433449779	7.28281518029996	7.76113475283596	3.27039191559118	17.3655675235285	5.43308700594923	5.21046869505747	5.18965341270373	4.94079341378121	8.89022266321581	6.06341599884485	6.84375111409902	4.19770700821934
AAATTTCGGTTGGGGCGACCTCGGAGCAGAACCC	rRNA	11.9131560705348	15.4646816713479	26.9362801962689	16.0167985623034	21.3083735989251	13.7532915095333	18.4205941034168	19.24642647715	14.1615886164464	24.743494198335	30.1236122428385	19.5492813444799	46.7831023502407	8.87408416108481	10.5159825067141	0	34.3346417856148	40.5119931194352	21.4174102734266	14.270802532635	10.5739849526384	23.9712474445988	16.022790817659	25.7010018475228	7.46551423575334	14.8547244308381	40.3736844836675	33.9633140378286	46.2968570320228	31.7030447534759	68.4912334936747	49.2356930064656	18.7506617362295	31.1500007925089	25.9045692229824	12.2530268903671	32.1368669860855	23.9524675992696	13.2859671570892	60.1228052075105	13.5003980147829	17.5667230290509	39.6637796542356	24.8216050073294	42.6080183737051	21.9975092051115	32.149714536	25.4131451308414
AAATTTCGGTTGGGGCGACCTCGGAGCAGAACCCA	rRNA	6.80751775459133	13.7901619999281	18.042225414482	9.26814748268116	12.7258342326914	8.76315919191501	9.86458044882432	13.4195267180128	10.6976029117041	16.3201770244337	13.8568616317057	18.2193982598214	21.357503246849	5.71345144617789	7.65726881556855	0	19.5689668208168	34.528381544894	19.6999764307461	4.43259775634875	6.62326530000429	13.8239095692779	8.81253494971247	13.3420501394244	10.084992914965	9.86852322328406	14.3399133049813	16.6327188609914	24.7897596332836	20.248295006782	39.1378477106712	15.8305497949944	8.31796272509429	16.180389104236	12.8931417593839	2.82762159008473	11.6756243366714	10.4373881158828	5.31438686283567	22.9108747999494	11.195452012259	7.89013830965845	15.6925234146041	8.58756950490544	12.359577848861	10.5757255793805	12.8917172149307	9.41647788330284
AAATTTCGGTTGGGGCGACCTCGGAGCAGAACCT	rRNA	2.76555408780273	1.47751735713515	5.46349079452624	2.69946043184888	3.35409584427525	2.19078979797875	1.10724882588844	1.41258175979083	1.73199285237114	8.10744277987998	5.42225020371093	6.64941542329248	13.1196091373501	4.98407466581476	1.53145376311371	0	7.91653657751223	9.61301531647616	7.47588849166777	3.892037054355	4.29931256316068	12.0591551561786	4.80683724529771	3.65150845921089	5.36993129238398	3.42801333019341	9.47458557650549	8.14189035153426	10.7535486993696	20.1325904638861	17.9588225254662	9.52516131732713	11.2785935255516	8.9157246084566	7.33371366130095	4.39852247346513	8.09201686699996	4.14819271272267	2.45279393669339	17.0737092458222	8.06731100883371	6.25256243406896	8.15516964853443	4.58787959851113	7.69763181815028	7.47351274276225	4.6155530769505	4.53806163050739
AACAAAGCATCGCGAAGGCCCGCGGCGGGTGTTGACGCGATGTGATTTCTGCCCAGTGCTCT	rRNA	9.36033691256307	2.95503471427031	3.81173776362296	3.59928057579851	3.74869535536645	37.2434265656388	8.85799060710755	2.03058627969931	3.36210377224987	5.47515616303583	6.77781275463866	4.38861417937303	4.37320304578337	3.64688390181567	8.47404415589587	6.61031122107957	3.4690441182357	4.02177171403594	8.18306713277148	11.0274383206725	6.04227711579339	7.05901765239721	3.20455816353181	13.7633780385641	7.33454030179276	7.79093938680321	15.5349060803964	8.60714122876479	8.82922945842978	18.6284314062395	8.54592244315289	5.50044526775229	4.79340224835942	12.3279155079894	11.2371419003805	9.53013202584111	5.08641060211426	16.4589581827383	4.39458913657565	7.88017349807177	11.195452012259	7.14578563893596	9.39080141346389	3.88205196797095	5.20403277846779	6.34543534762833	7.63953612736635	7.71470477186257
AACAAAGCATCGCGAAGGCCCGCGGCGGGTGTTGACGCGATGTGATTTCTGCCCAGTGCTCTG	rRNA	10.7431139564644	1.87152198570453	4.82820116725575	3.32933453261362	5.12979364418567	11.927633344551	9.26062654379426	2.82516351958165	9.47501972179508	4.10636712227687	4.51854183642577	3.72367263704379	2.33915511751203	4.61938627563319	5.51323354720936	4.06788382835666	4.09169306253441	4.21795570008648	5.96050568930268	8.216522670305	2.78874328421233	5.44132610705618	3.20455816353181	33.7062319311775	14.5381066696249	14.1275700880698	37.7276290523912	5.81563596538161	22.8654403923438	30.6617038674128	17.5872606801118	5.63460246940478	7.19010337253913	21.023498768089	22.71085520919	7.01669061243247	4.50840939732855	10.4373881158828	6.33638433645792	4.81566158215497	6.25628200685063	4.31724549019047	7.90804329554854	3.64677609112423	4.87878072981356	4.37129990614396	13.2100312202376	10.2106386686416
AACAAAGCATCGCGAAGGCCCGCGGCGGGTGTTGACGCGATGTGATTTCTGCCCAGTGCTCTGA	rRNA	6.80751775459133	1.37901619999281	4.19291153998526	3.32933453261362	2.07164743322883	10.1019751795687	2.11383866760521	0.176572719973853	4.89033275963617	2.21112075814909	1.9580347957845	2.79275447778284	1.72894073903063	2.06656754436222	2.24613218590011	2.7966701319952	1.1563480394119	1.27519590932847	3.93999528614923	3.027139931165	3.02113855789669	4.55894890050653	1.6022790817659	12.0780664420053	8.51330570743802	9.45300645598789	19.2905976602724	2.44256710546028	14.7153824307163	13.1903178901323	10.7752935152797	4.29303045287983	4.22947257208184	13.4286222497741	17.1514271111071	2.19926123673256	0.231200481914284	5.35250672609376	2.86159292614229	2.62672449935725	6.42092100703091	2.97741068288998	5.68390611867551	2.11748289162052	2.38518169013107	2.96120316222655	5.25218108756436	3.40354622288054
AACAAAGCATCGCGAAGGCCCGCGGCGGGTGTTGACGCGATGTGATTTCTGCCCAGTGCTCTGAATG	rRNA	17.6569991759713	2.65953124284328	2.28704265817378	0.899820143949627	2.95949633318404	8.03289592592209	11.5757831797428	1.23600903981697	9.5769016542875	6.73865373912102	4.51854183642577	1.46287139312434	6.30554857764113	5.22720025926913	10.3117886716323	5.59334026399041	3.73589366579229	2.94275979075801	1.61640832252276	10.811214039875	1.39437164210617	3.08832022292378	2.40341862264886	2.38752476179174	3.53629621693579	18.3866169528556	3.41426507261459	4.18725789507476	0.679171496802291	5.90093168769076	5.20186583496263	5.2321308644473	1.40982419069395	7.0445231474225	3.31199971800688	6.59778371019769	2.31200481914285	12.3107654700157	6.43858408382014	4.52380330444861	8.8905060097351	0.893223204866995	4.20114800076016	1.52929319950371	5.85453687577627	1.55110641830915	2.38735503980198	7.37435014957451
AACAAAGCATCGCGAAGGCCCGCGGCGGGTGTTGACGCGATGTGATTTCTGCCCAGTGCTCTGAATGTC	rRNA	7.87119240374622	2.85653355712796	3.93879568907706	1.4397122303194	2.76219657763844	7.78947483725779	4.73097225606881	2.38373171964702	2.34328444732567	4.948698839667	6.17534050978189	3.59068432857794	6.00044138840043	4.86251186908757	9.59711024884592	3.30515561053979	1.77899698371061	2.35420783260641	1.81845936283811	8.97330765309625	2.67254564737015	3.08832022292378	2.40341862264886	3.51106582616432	1.57168720752702	11.5305902924687	3.32890844579922	2.67519254407554	1.81112399147278	10.0662952319431	3.71561845354474	1.07325761321996	1.69178902883274	7.37473516995793	2.72057119693422	5.23633627793468	3.0056062648857	16.325145514586	4.08798989448898	5.25344899871451	12.1832860133407	1.93531694387849	4.32471117725311	3.99968990639432	8.34813591545875	1.55110641830915	0.795785013267328	3.06319160059249
AACAAAGCATCGCGAAGGCCCGCGGCGGGTGTTGACGCGATGTGATTTCTGCCCAGTGCTCTGAATGTCAAA	rRNA	83.0729900989973	11.5246353856542	9.5293444090574	6.65866906522724	6.8068415663233	53.9177711391438	30.6003311881897	4.41431799934633	29.1382326928322	17.7942575298664	9.33831979527993	6.11746218942908	23.696658364361	8.26627017744886	16.1313129714644	17.2885062705158	6.76018853810033	13.0462350723605	9.69844993513657	27.8929322228775	4.53170783684504	8.38258346222168	4.80683724529771	9.40965641412038	15.5858981413096	45.9146027862269	10.3281518446591	5.81563596538161	1.47153824307163	4.1653635442523	3.59176450509325	4.42718765453233	3.66554289580426	26.1968204544774	6.3874280275847	16.1279157360388	3.46800722871427	18.1985228687188	36.4853098083142	9.77725230316312	26.1776010286645	4.76385709262397	5.18965341270373	1.76456907635043	35.235638604209	4.08928055736048	15.7565432626931	22.8037596932996
AACAACCGGCTCAGAACTG	no_anno	3.93559620187311	3.34903934283968	11.9434449926853	10.9778057561855	7.69469046627851	2.55592143097521	13.2869859106613	17.1275538374638	7.23361720696184	3.89578419292934	12.6519171419922	5.58550895556568	17.1877049938928	7.78001899054011	2.24613218590011	4.1950051979928	6.93808823647139	11.9672231490826	10.809730656871	5.51371916033625	5.69368420526684	14.2650981725527	29.6421630126692	30.1951661050132	11.6566801224921	12.8810197861813	8.45030605472111	15.1206535099922	12.4514774413753	16.4300450912174	28.981823937649	38.6372740759185	10.2917165920658	11.6674914629185	8.6348564076608	2.51344141340864	4.04600843349998	5.21869405794142	3.06599242086674	17.3655675235285	5.76236500630979	8.63449098038095	17.4224078855054	9.52867301229234	5.85453687577627	12.8318803696484	17.9847412998416	10.3240902094043
AACAACTCTGAGTCTTAACCCAATTTTTTGAGGC	ribonucleoproteins	14.3596077635911	7.38758678567576	20.583383923564	0.719856115159702	4.53789437754887	17.2828972951657	8.15337771790581	8.74034963870573	6.62232561200732	3.15874394021298	1.05432642849935	5.58550895556568	2.7459647031663	2.1881303410894	2.75661677360468	4.70349067653739	12.5419287351598	16.4794548282448	2.12153592331112	2.59469136957	2.67254564737015	2.64713161964895	0	1.12354106437258	19.5151161601272	6.02499312579448	9.38922894969012	20.3547258788356	8.94242470789683	1.96697722923025	0.619269742257456	2.28067242809241	0.986876933485764	2.20141348356953	21.6462838712593	4.50324919902382	1.96520409627142	1.60575201782813	5.31438686283567	6.42088210953996	4.11597500450699	2.97741068288998	4.32471117725311	8.46993156648208	2.71043373878531	3.24322251101004	34.855383581109	7.4878016903372
AACAACTCTGAGTCTTAACCCAATTTTTTGAGGCC	ribonucleoproteins	29.1446853868441	17.6317071284795	96.564023345115	5.03899280611791	7.1027911996417	85.0756704881749	29.0904464256146	49.0872161527312	25.2667192581202	6.84394520379479	3.46421540792643	11.5699828365289	7.6276797310175	8.50939577090324	6.73839655770033	27.076851732499	38.6042345465203	80.7297102597947	5.55640360867199	2.91902779076625	2.09155746315925	2.64713161964895	0.801139540882952	4.21327899139719	39.8160759240178	13.4004157453015	29.960176012193	97.4700587797958	26.6008836247564	10.181999774839	0.99083158761193	3.62224444461736	2.53768354324911	11.8876328112755	41.2817107708715	9.84431220251719	3.81480795158569	3.61294204011329	16.7607585674048	16.3440635515563	10.3722570113576	8.48562044623645	8.52585917801327	26.1156223299864	7.26396241994463	6.48644502202007	47.1104727854258	14.748700299149
AACAACTCTGAGTCTTAAGCTAATTTTTTGAGGC	ribonucleoproteins	13.1895656495207	7.19058447139108	12.5787346199558	1.25974820152948	3.84734523313926	16.3092129405085	11.6764421639145	7.85748603883646	7.43738107194668	4.10636712227687	1.50618061214192	4.52160248783888	2.4408575139256	2.30969313781659	2.45032602098194	13.6019865510676	8.00548642669776	15.6947188840427	2.9297400845725	1.40545782518375	1.74296455263271	2.20594301637413	0	4.63460689053691	19.6460900940877	8.31033534592342	17.4981084971498	10.8170828956098	10.3007677015014	1.04134088606308	0.371561845354474	1.34157201652495	1.12785935255516	1.65106011267715	21.1731410544011	5.55051645461076	1.50280313244285	0.669063340761721	7.86938054689129	4.08601588788906	3.78669700414643	3.42402228532348	3.33620576530954	7.76410393594191	1.84309494237401	3.24322251101004	23.7143933953664	9.30302634254015
AACAACTCTGAGTCTTAAGCTAATTTTTTGAGGCC	ribonucleoproteins	26.0600289042949	17.4347048141948	48.6631854489198	6.83863309401717	6.8068415663233	92.8651453254327	15.8034605149532	25.9561898361564	26.4893024480293	4.6328244456457	3.31359734671223	11.5699828365289	3.15277428882057	6.44282822654102	8.47404415589587	49.3230914188245	41.5395795696428	85.3400339319822	6.66768433040639	6.7029527047225	1.74296455263271	1.7647544130993	0	7.16257428537522	48.9842513012588	20.4642007893364	59.2374990098631	45.3619605299766	23.8841976375472	10.9919315751102	2.72478686593281	2.28067242809241	1.97375386697153	9.79629000188441	46.7228531647399	15.0806484804519	5.89561228881426	2.40862802674219	22.3817446723272	28.1643237986639	12.5125640137013	10.2720668559704	9.76149094294273	35.5266574038554	5.96295422532768	11.2807739513393	49.1795138199209	21.2154381226221
AACAACTCTGAGTCTTAAGCTAATTTTTTGAGGCCTTGTTCCGACAAGGCTA	no_anno	17.2315293163093	9.16060761423795	15.6281248308541	1.97960431668918	1.38109828881922	31.6447415263598	6.34151600281563	11.7420858782612	12.123949966598	5.05399030434077	3.31359734671223	1.59585970159019	3.9663934601291	2.1881303410894	1.93984143327737	10.1697095708916	13.2535275286441	11.5748551769815	6.06153120946035	2.59469136957	1.1619763684218	2.9412573551655	2.40341862264886	3.0897379270246	21.8726469714177	5.50559716667427	27.0580507004706	14.6554026327617	9.39520570576502	6.24804531637845	3.22020265973877	2.28067242809241	2.25571870511032	5.06325101220992	25.1948549976952	6.493056984639	2.08080433722856	0.802876008914065	8.27817953634019	15.9062761349967	2.96350200324503	4.16837495604597	6.42528517763319	11.7637938423362	2.27676434057966	3.66625153418526	15.1199152520792	7.60125323109988
AACAAGGTTTCCGTAGG	rRNA	4.46743352645056	13.1006538999317	7.11524382542953	7.28854316599198	7.20144107741451	4.38157959595751	3.92570038269539	6.88633607898027	2.0376386498484	3.36932686956051	8.58522948920897	3.32470771164624	5.89873899198687	7.53689339708573	1.83774451573645	3.81364108908437	3.82484351497782	6.47407153966762	3.43486768536087	1.83790638677875	4.1831149263185	6.4707661813641	16.823930358542	20.6450670578462	5.10798342446281	6.75214746856278	6.99924339885991	10.0028938604564	10.5271582004355	6.82656803085794	12.6331027420521	13.4157201652495	16.2129781929804	6.82438179906554	10.5274276750933	0.628360353352161	3.58360746967141	6.82444607576955	3.37259166295341	10.3609688585758	9.7137010106365	8.33674991209195	13.2212598847452	6.11717279801484	6.93871037129039	8.46058046350444	14.6424442441188	10.0971871278789
AACAATACAGGACTCT	rRNA	6.59478282476035	3.54604165712437	0.889405478178691	2.96940647503377	1.67704792213762	1.21710544332153	16.1054374674683	0.971149959856192	2.54704831231051	5.89632202173089	4.0666876527832	1.86183631852189	1.2204287569628	1.33719076399908	1.83774451573645	4.32212656762895	1.95689668208168	1.96183986050534	3.43486768536087	18.0547274465913	3.71832437894978	3.5295088261986	1.6022790817659	3.0897379270246	3.79824408485696	3.6357717138415	8.02352292064428	2.79150526338317	3.9618337313467	2.66120448660564	3.59176450509325	2.28067242809241	1.40982419069395	8.47544191174269	4.73142816858126	5.02688282681729	3.0056062648857	12.9798288107774	3.98579014712676	2.62672449935725	9.05514500991538	1.33983480730049	2.59482670635186	1.64693113792707	5.96295422532768	1.97413544148437	6.36628010613862	3.85735238593128
AACAATACAGGACTCTTT	rRNA	7.87119240374622	3.05353587141265	1.14352132908689	2.06958633108414	1.67704792213762	0.730263265992918	8.45535467042084	0.794577239882339	4.07527729969681	4.31695005162441	2.10865285699869	0.930918159260947	1.72894073903063	2.06656754436222	0.918872257868227	1.01697095708916	1.42319758696849	1.96183986050534	3.23281664504552	6.7029527047225	2.78874328421233	3.38244595844033	2.40341862264886	1.12354106437258	4.19116588673872	4.67456363208193	5.29211086255261	1.97731622822975	1.47153824307163	5.55381805900307	2.97249476283579	2.14651522643992	1.26884177162455	5.72367505728078	2.95714260536329	2.19926123673256	2.65880554201427	11.1064514566446	1.73739570515782	2.18893708279771	5.92700400649007	1.04209373901149	1.6063212944083	1.29401732265698	3.90302458385085	1.26908706952567	3.18314005306931	1.92867619296564
AACAATACAGGACTCTTTCGA	rRNA	2.12734929830979	2.56103008570093	1.65175303090328	2.15956834547911	0.591899266636809	1.09539489898938	2.91911054097862	2.38373171964702	6.62232561200732	2.21112075814909	1.80741673457031	1.46287139312434	0.9153215677221	1.21562796727189	1.53145376311371	1.14409232672531	1.60109728533955	1.56947188840427	4.64717392725294	3.892037054355	4.53170783684504	5.00013750378135	2.40341862264886	6.03903322100263	6.02480096218691	3.73965090566554	7.34066990612137	6.62982500053504	3.05627173561031	3.70254537266871	0.495415793805965	3.21977283965987	2.8196483813879	4.07261494460363	3.78514253486501	1.88508106005648	0.462400963828569	2.67625336304688	0.919797726260021	3.7941576101827	2.4695850027042	1.19096427315599	1.48275811791535	2.47039670689061	2.05992964147684	0.846058046350444	3.02398305041585	1.24796694838953
AACAATACCGGGCTCTTTG	rRNA	1.17004211407038	1.28051504285047	4.70114324180165	4.5890827341431	5.42574327750408	2.43421088664306	1.50988476257515	2.82516351958165	2.44516637981809	1.36878904075896	7.9827572443522	5.98447388096323	2.54255991033917	3.76844669854286	1.63355068065462	2.16106328381447	1.1563480394119	5.98361157454128	4.44512288693759	2.05413066757625	2.90494092105451	6.91195478463893	9.61367449059542	16.0104601673093	7.46551423575334	6.95990585221087	4.3531879675836	5.58301052676635	5.65976247335242	10.4134088606308	12.5092487936006	16.6354930049093	21.8522749557562	4.95318033803144	13.7211416888857	0.314180176676081	2.42760506009999	1.60575201782813	1.53299621043337	7.5883152203654	7.57339400829287	5.06159816091297	5.43677976568962	4.3526037216644	1.95151229192542	5.78139665006137	6.84375111409902	5.33222241584618
AACAATGTAGATAAGG	piRNA	1.70187943864783	5.61456595711358	4.82820116725575	7.46850719478191	3.65004547759365	1.70394762065014	4.42899530355378	6.35661791905871	1.22258318990904	5.36986469836206	9.9407920401367	9.44216990107532	3.25447668523413	6.07813983635946	1.83774451573645	3.17803424090364	5.33699095113184	3.43321975588434	5.85948016914501	2.05413066757625	5.11269602105594	8.08845772670513	4.00569770441476	32.0209203346186	2.22655687732994	23.8922141195298	8.87708918879793	9.53764298322585	4.75420047761604	5.20670443031538	50.6562649166599	37.966488067656	9.30483965858006	25.7565377577635	6.3874280275847	0.628360353352161	5.2020108430714	6.95825874392189	2.35059418933116	3.7941576101827	4.28061400468727	6.10369189992446	14.3333284731817	19.2926219014314	5.31245012801921	6.90947404519529	13.3691882228911	6.23983474194766
AACAATGTAGATAAGGG	piRNA	1.17004211407038	4.62955438569015	2.92233228544427	6.11877697885747	3.74869535536645	1.21710544332153	3.62372343018036	5.12060887924174	2.64893024480293	3.68520126358181	5.27163214249674	4.52160248783888	2.1357503246849	4.37626068217881	1.93984143327737	1.90682054454218	6.22648944298715	2.15802384655587	4.34409736677992	1.62168210598125	4.99649838421376	6.17664044584755	8.01139540882952	21.6281654891722	1.83363507544819	12.257744635237	4.18247471395287	6.62982500053504	3.7354432324126	2.66120448660564	32.9451502880967	30.1853703718113	7.04912095346974	16.8408131493069	4.25828535172313	0.628360353352161	5.43321132498569	6.28919540316017	2.45279393669339	3.0645119159168	4.60989200504783	4.46611602433497	9.39080141346389	8.7052074433288	2.6020163892339	6.62745469641181	10.1860481698218	2.04212773372833
AACAATGTAGATAAGGGAAG	piRNA	0.957307184239405	2.95503471427031	1.65175303090328	3.41931654700858	1.47974816659202	0.851973810325071	2.11383866760521	3.53145439947706	2.44516637981809	3.79049272825558	4.0666876527832	4.38861417937303	1.11872636054923	3.52532110508848	1.53145376311371	1.65257780526989	4.89224170520419	1.7656558744548	1.71743384268043	0.97300926358875	2.09155746315925	1.1765029420662	2.40341862264886	6.60080375318893	1.30973933960585	10.0762816069322	2.64605543127631	5.23407236884345	2.71668598720916	3.70254537266871	12.8808106389551	14.6231349801219	4.51143741022063	50.9627221446346	2.12914267586157	0	1.96520409627142	4.81725605348439	1.12419722098447	2.77265363821044	1.97566800216336	2.38192854631199	6.67241153061908	8.46993156648208	2.05992964147684	2.39716446465959	2.38735503980198	1.36141848915222
AACAATGTAGGTAAGG	rRNA	39.5686969485621	48.75807278546	12.1975608435935	38.5123021610441	30.0882127207044	7.18092211559702	93.713514263831	15.0969675577644	35.6586763723471	26.2175747037677	42.9261474460448	17.687445025958	30.2056117348293	23.8263081585291	24.6053571273603	25.0429098183207	20.4584653126721	30.1142418587569	24.9533034789451	99.6793934476475	23.7043179158048	46.6189290793732	39.2558375032646	35.8128714268761	29.993030876974	32.7219454245735	25.5216314177941	16.6327188609914	13.4702346865788	9.02495434587999	29.4772397314549	36.0882872445211	5.357331924637	11.55742078874	19.5171411953977	56.6571585272532	36.2984756605427	51.9193152431095	20.7465487145316	22.0352999668303	33.0924390362362	18.0133346314844	25.4540143575469	21.8806565467454	93.5641726628689	45.5461248285322	88.4912934753268	66.936409049984
AACAATGTAGGTAAGGG	rRNA	20.1034508690275	26.5953124284328	9.02111270724101	14.7570503607739	10.950136432781	3.77302687429674	41.3708424945591	10.6826495584181	14.6709982789085	14.5302221249797	15.8148964274902	11.1710179111314	16.5774906154114	13.3719076399908	21.9508372712965	20.7207832506917	11.3855806957479	14.321430981689	16.7702363461736	60.5427986233	12.7817400526399	17.647544130993	24.8353257673715	16.5722306994956	12.0496019243738	23.9960933113539	11.693857873705	6.97876315845794	10.7535486993696	8.79354526008819	14.614765917276	15.5622353916894	5.07536708649821	4.73303898967449	6.86057084444283	40.1103358889796	18.1492378302713	35.1927317240665	8.27817953634019	7.88017349807177	13.1711200144224	10.5698079242594	9.76149094294273	11.6461559039129	46.8362950062101	16.7801512526171	32.468028541307	31.9933344950771
AACAATGTAGGTAAGGGA	rRNA	93.8161040554617	68.7538076853558	19.9480942962935	57.4985071983812	34.8234068537989	9.61513300224008	71.7698557144055	18.9815673971892	36.0662041023168	40.6425053640737	30.1236122428385	33.6460420418599	67.5303912186083	46.5585511465134	50.7421680178343	42.4585374584726	26.5070550572881	62.9750595222214	25.9635586805218	210.386225215967	33.0001288631793	61.1781529874424	95.3356053650713	51.2615610619991	39.1612062542149	91.2059304215096	32.3501615630232	18.1447842119906	32.1474508486418	24.8764767226179	56.6012544423315	48.1624353932456	9.16385723951066	13.7588342723096	17.9794270406088	191.126274144616	30.6340638536427	47.1020591896251	18.6003540199249	20.138221161739	19.427402021273	22.0328390533859	21.9942454157444	22.8217600541323	124.463117285021	45.687134502924	80.3742863400001	65.3480874793064
AACAATGTAGGTAAGGGAA	rRNA	4.14833113170409	4.13704859997843	2.41410058362787	4.49910071974814	3.25544596650245	1.33881598765368	4.63031327189713	0.618004519908486	1.93575671735598	3.05345247553921	3.916069591569	1.99482462698774	4.37320304578337	4.13313508872443	3.67548903147291	3.05091287126749	1.24529788859743	1.86374786748007	4.84922496756828	11.24366260147	3.6021267421076	5.882514710331	5.60797678618066	5.1963774227232	5.2389573584234	3.94740928931363	2.21927229719948	1.27943991238395	2.15070973987392	2.19838631502205	2.60093291748132	5.50044526775229	1.83277144790213	3.08197887699734	2.01085697164703	5.13160955237598	5.08641060211426	3.88056737641798	2.75939317878006	2.62672449935725	2.14030700234364	2.23305801216749	1.3591949414224	1.05874144581026	6.07137157487909	3.24322251101004	7.48037912471288	7.4878016903372
AACAATGTAGGTAAGGGAAG	rRNA	9.14760198273209	3.34903934283968	0.889405478178691	3.68926259019347	2.86084645541124	1.58223707631799	10.3678753696827	2.03058627969931	3.56586763723471	2.10582929347532	4.21730571399739	1.99482462698774	4.78001263143763	3.16063271490692	4.18597361917748	2.54242739272291	1.51214743615402	3.62940374193488	3.93999528614923	13.83835397104	3.13733619473887	5.00013750378135	5.60797678618066	8.84788588193409	2.35753081129053	3.22025494654533	3.75569157987605	4.30357061438239	2.15070973987392	2.08268177212615	2.47707896902982	4.56134485618482	0.563929676277579	3.63233224788973	1.8925712674325	5.65524318016945	5.54881156594283	6.69063340761721	1.83959545252004	1.45929138853181	1.31711200144224	2.53079908045648	1.97701082388713	2.70567258373733	13.0100819461695	4.08928055736048	6.84375111409902	7.71470477186257
AACAATGTAGGTAAGGGAAGT	rRNA	9.57307184239405	8.56960067138389	4.95525909270985	3.68926259019347	7.1027911996417	2.79934251963952	10.7705113063694	5.03232251925481	5.29786048960585	5.47515616303583	8.88646561163735	5.45252064709983	8.2378941094989	5.71345144617789	8.88243182605952	10.4239523101639	5.69279034787396	7.55308346294555	8.18306713277148	18.2709517273887	7.20425348421519	5.58838897481445	16.823930358542	5.75814795490949	6.941618499911	9.55688564781194	5.03604098210652	4.07094517576713	3.7354432324126	2.42979540081384	4.58259609270518	5.36628806609979	5.21634950556761	2.20141348356953	4.84971387279579	13.7192010481889	4.16160867445712	9.90213744327346	2.45279393669339	2.04300794394453	5.92700400649007	5.65708029749097	4.20114800076016	3.52913815270087	12.359577848861	5.35836762688615	12.2550892043168	8.1685109349133
AACAATGTAGGTAAGGGAAGTC	rRNA	7.44572254408426	4.5310532285478	2.92233228544427	2.51949640305896	2.07164743322883	0.730263265992918	2.61713358846359	2.20715899967316	4.07527729969681	1.89524636412779	3.916069591569	1.3298830846585	3.55958387447483	2.79594432472535	4.69645820688205	2.66954876235906	2.3126960788238	4.02177171403594	6.56665881024872	10.37876547828	5.57748656842466	6.17664044584755	8.81253494971247	8.14567271670123	4.3221398206993	5.40171797485022	4.86532772847579	4.88513421092055	5.88615297228652	3.00831811529333	4.83030398960816	4.82965925948981	1.97375386697153	5.6136043831023	2.83885690114875	10.263219104752	4.27720891541426	8.56401076175002	2.75939317878006	2.77265363821044	1.48175100162252	2.53079908045648	2.47126352985892	2.82331052216069	6.61345832263615	4.93533860371092	7.32122212205942	4.87841625279545
AACAATGTAGGTAAGGGAAGTCG	rRNA	6.70115028967584	4.72805554283249	1.27057925454099	4.76904676293302	2.76219657763844	1.21710544332153	2.11383866760521	1.14772267983005	3.46398570474229	3.68520126358181	1.50618061214192	2.12781293545359	3.15277428882057	3.76844669854286	6.43210580507759	4.57636930690124	1.42319758696849	2.74657580470747	2.9297400845725	11.5679990226662	5.92607947895121	4.41188603274825	8.01139540882952	9.55009904716696	3.14337441505404	7.16766423585895	4.69461447484506	3.72200701784423	1.58473349253868	2.89261357239743	4.33488819580219	3.75640164626985	1.40982419069395	1.76113078685562	2.2474283800761	7.33087078910855	3.23680674679998	6.69063340761721	2.14619469460671	1.75114966623817	1.81102900198308	3.12628121703448	1.72988447090124	2.47039670689061	5.52928482712203	1.97413544148437	8.91279214859407	3.85735238593128
AACAATGTAGGTAAGGGAAGTCGG	rRNA	7.97755986866171	7.28908562853342	2.41410058362787	4.49910071974814	2.46624694432004	1.58223707631799	1.3085667942318	1.14772267983005	4.89033275963617	2.84286954619168	2.25927091821289	1.59585970159019	4.98341742426477	5.47032585272351	8.98452874360044	5.33909752471811	2.66849547556592	3.92367972101068	1.51538280236509	10.811214039875	2.55634801052797	1.47062867758275	6.40911632706362	3.37062319311775	3.14337441505404	6.64826827673874	3.49962169942995	1.39575263169159	2.60349073774211	2.54549994370974	2.60093291748132	5.36628806609979	0.140982419069395	0.550353370892383	1.18285704214531	12.6719337926019	4.39280915637141	5.48631939424611	1.73739570515782	1.02150397197227	1.15247300126196	1.78644640973399	2.34770035336597	2.47039670689061	9.10705736231864	4.65331925492744	8.27616413798021	4.76496471203276
AACAATGTAGGTAAGGGAAGTCGGC	rRNA	12.3386259301968	7.28908562853342	5.33643286907214	7.64847122357183	5.03114376641287	1.82565816498229	7.95205974956246	2.20715899967316	6.21479788203763	3.47461833423428	2.86174316306966	6.25045049789493	7.83108452384463	5.34876305599632	11.1285640119596	5.59334026399041	3.20219457067911	7.06262349781922	3.23281664504552	20.1088581141675	6.50706766316211	2.9412573551655	9.61367449059542	3.0897379270246	4.97700949050223	6.33663070126661	2.56069880446094	5.81563596538161	3.39585748401145	4.51247717293999	4.33488819580219	9.92763292228461	3.94750773394305	3.3021202253543	3.90342823907954	10.0537656536346	2.65880554201427	6.42300807131252	2.65719343141784	4.08601588788906	3.45741900378587	3.42402228532348	4.20114800076016	3.52913815270087	7.69763181815028	2.67918381344307	6.36628010613862	8.73576863872673
AACAATGTAGGTAAGGGAAGTCGGCA	rRNA	10.6367464915489	12.8051504285047	4.31996946543936	6.83863309401717	6.8068415663233	1.58223707631799	11.3744652113995	6.62147699901949	6.62232561200732	7.79156838585868	3.31359734671223	3.85666094550964	7.22087014536323	8.87408416108481	10.720176341796	9.53410272271092	3.4690441182357	5.39505961638968	7.77896505214079	27.244259380485	6.85566057368865	8.38258346222168	12.8182326541272	9.55009904716696	3.53629621693579	7.27154342768299	4.6092578480297	4.30357061438239	6.56532446908881	4.97529534452358	4.33488819580219	10.0617901239371	1.97375386697153	4.84310966385297	2.48399978850516	6.07415008240422	8.2076171079571	4.68344338533204	2.45279393669339	1.16743311082545	4.93917000540839	5.35933922920197	3.21264258881659	4.58787959851113	11.2754043533469	7.47351274276225	9.54942015920793	5.89948011965961
AACAATGTAGGTAAGGGAAGTCGGCAAGC	rRNA	7.0202526844223	4.33405091426312	2.03292680726558	3.41931654700858	2.46624694432004	1.70394762065014	3.0197695251503	2.47201807963394	3.56586763723471	4.6328244456457	2.40988897942708	3.05873109471454	8.13619171308533	4.37626068217881	3.77758594901382	2.92379150163135	4.80329185601866	2.25611583958114	3.03076560473018	16.000596779015	3.71832437894978	4.7060117682648	3.20455816353181	6.31991848709578	1.83363507544819	4.98620120755405	0.768209641338283	2.32625438615265	3.28266223454441	2.08268177212615	4.08718029889921	6.17123127601476	2.11473628604092	3.19204955117582	1.18285704214531	7.43559751466724	1.84960385531428	4.14819271272267	1.83959545252004	1.60522052738499	0.987834001081678	1.78644640973399	1.72988447090124	2.35275876846724	7.26396241994463	2.53817413905133	12.2550892043168	9.18957480177747
AACAATGTAGGTAAGGGAAGTCGGCAAGCCG	rRNA	66.6924005020119	58.7066896568367	10.6728657381443	37.2525539595146	17.0664288546946	9.37171191357578	45.2965428772545	12.0952313182089	51.5522578411646	31.1662735434347	12.0494448971354	18.7513514936848	48.7154478820984	36.7119646116111	40.7366700988247	49.8315768973691	19.8358163683733	20.0107665771545	15.2548535438086	72.218909786365	21.3803651789612	35.8833397330191	40.8581165850306	19.9428538926133	27.766473999644	31.683153506333	22.1073663451795	3.72200701784423	18.5640209125959	7.28938620244153	13.871642226567	37.8323308660035	3.24259563859608	7.81501786667183	6.97885654865736	50.2688282681729	3.23680674679998	12.043140133711	32.7039191559118	5.83716555412723	6.42092100703091	11.7607721974154	4.69540070673194	8.94048332017553	39.6807499358169	13.9599577647823	94.8575735814655	68.5247306206616
AACAATGTAGGTAAGGGAAGTCGGCAAGCCGG	rRNA	14.2532402986756	9.35760992852263	1.77881095635738	9.35812949707612	4.73519413309447	1.70394762065014	7.95205974956246	1.76572719973853	6.31667981453005	5.05399030434077	1.80741673457031	7.31435696562172	9.153215677221	5.71345144617789	11.2306609295005	13.4748651814314	5.5148906495029	6.17979556059182	4.64717392725294	23.6765587473263	5.46128893158248	6.17664044584755	14.4205117358931	6.46036112014235	5.76285309426574	7.68706019497917	5.20675423573725	2.44256710546028	4.64100522814899	4.0496590013564	6.19269742257456	8.58606090575966	2.25571870511032	1.98127213521258	2.36571408429063	10.0537656536346	3.23680674679998	5.48631939424611	5.007787620749	2.04300794394453	2.63422400288448	4.01950442190148	3.08907941232365	4.3526037216644	8.67338796411299	4.37129990614396	10.6635191777822	9.18957480177747
AACAATGTAGGTAAGGGAAGTCGGCAAGCCGGA	rRNA	16.0614872022389	5.81156827139827	3.43056398726066	7.19856115159702	5.42574327750408	5.84210612794334	7.65008279704743	1.76572719973853	9.78066551927234	8.21273424455375	2.40988897942708	1.99482462698774	9.4583228664617	9.36033534799356	4.28807053671839	13.2206224421591	3.73589366579229	4.90459965126335	4.54614840709526	21.2980916585538	6.50706766316211	8.23552059446341	10.4148140314784	9.8309843132601	4.58408768862047	5.29783878302618	6.23103375752163	1.51206535099922	3.62224798294555	3.35543174398102	5.20186583496263	6.70786008262474	1.55080660976334	3.3021202253543	1.06457133793078	7.33087078910855	4.62400963828569	4.28200538087501	4.19018964185121	2.91858277706362	2.4695850027042	1.93531694387849	4.20114800076016	2.23512083004388	8.99864001276723	5.2173579524944	8.27616413798021	12.593121024658
AACAATGTAGGTAAGGGAAGTCGGCAAGCCGGAT	rRNA	12.9768307196897	12.1156423285083	2.41410058362787	15.3869244615386	3.74869535536645	1.70394762065014	7.44876482870408	3.09002259954243	10.5957209792117	7.05452813314232	3.61483346914062	9.04320497567777	8.94981088439387	15.3169123876258	5.61533046475027	7.37303943889644	3.38009426905017	5.88551958151602	3.63691872567621	19.6764095525725	5.69368420526684	6.91195478463893	12.0170931132443	7.72434481756151	6.02480096218691	9.76464403146002	6.0603205038909	2.55887982476791	8.71603420896273	5.55381805900307	5.6972816287686	11.1350477371571	2.25571870511032	3.52226157371125	3.07542830957782	9.84431220251719	0.924801927657138	6.28919540316017	3.37259166295341	2.33486622165089	0.987834001081678	4.61498655847947	1.23563176492946	5.41134516747466	8.7818053136644	6.20442567323659	6.52543710879209	6.46673782347303
AACAATGTAGGTAAGGGAAGTCGGCAAGCCGGATC	rRNA	38.3986548344917	25.4132985427246	11.0540395145066	30.8638309374722	13.909632765965	7.18092211559702	19.2258659767903	25.1616125962741	11.5126583716435	15.1619709130223	8.58522948920897	26.5976616931699	25.3238967069781	30.7553875719789	19.7047050853964	16.9071421616074	10.5850320530782	14.321430981689	9.90050097545191	54.7047430417675	15.2218904263256	17.0592926599599	29.6421630126692	17.6957717638682	8.25135783951685	26.593073106955	19.4613109139032	6.74613771984267	33.6189890917134	16.5457496341133	13.0046645874066	23.7458246924916	4.37045499115124	6.05388707981621	7.09714225287189	29.3234831564342	4.16160867445712	11.5078894611016	9.19797726260021	8.46389005348449	2.14030700234364	12.0585132657044	7.5373537660697	15.6458458103072	24.2854862995164	20.1643834380189	15.7565432626931	18.0387949812669
AACAATGTAGGTAAGGGAAGTCGGCAAGCCGGATCCGTAACTTCGG	rRNA	21.3798604480134	32.406880699831	1.90586888181148	8.90821942510131	11.0487863105538	4.86842177328612	23.654861280344	5.91518611912408	16.6067549962645	11.687352578788	9.18770173406574	12.367912687324	23.4932535715339	24.0694337519834	10.3117886716323	4.57636930690124	12.7198284335309	8.73018737924876	4.95025048772596	32.2174178388275	9.87679913158534	10.147337875321	12.0170931132443	7.58390218451494	10.3469407828862	8.10257696227534	7.42602653293673	0.581563596538161	9.39520570576502	1.38845451475077	5.82113557722009	9.65931851897962	2.25571870511032	2.53162550610496	3.90342823907954	11.624666537015	5.08641060211426	8.56401076175002	14.2057648833492	4.52380330444861	5.59772600612951	5.50820976334647	2.9655162358307	3.17622433743078	28.8390149806757	9.72966753303011	50.4527698411486	19.059858848131
AACAATGTAGGTAAGGGAAGTCGGCAAGCCGGATCCGTAACTTCGGGATAAGG	rRNA	7.76482493883073	9.75161455709201	0.508231701816395	6.38872302204235	2.26894718877443	2.31250034231091	4.42899530355378	3.44316803949014	3.97339536720439	6.21219641575219	4.97039602006835	1.72884801005604	5.7970365955733	5.22720025926913	5.20694279458662	3.81364108908437	5.24804110194631	5.59124360244022	3.83896976599156	9.51386835509	2.78874328421233	4.85307463602308	1.6022790817659	3.23018056007118	2.35753081129053	2.70085898742511	5.71889399662944	1.39575263169159	2.15070973987392	1.04134088606308	1.98166317522386	5.0979736627948	0.422947257208184	1.65106011267715	1.8925712674325	2.82762159008473	2.42760506009999	4.28200538087501	2.55499368405561	1.75114966623817	1.81102900198308	1.33983480730049	2.10057400038008	3.17622433743078	8.13130121635593	3.807261208577	8.43532114063367	6.35328628271035
AACAATGTAGGTAAGGGAAGTCGGCAAGCCGGATCCGTAACTTCGGGATAAGGATT	rRNA	10.3176440968025	10.8351272856578	3.81173776362296	13.4973021592444	4.14329486645766	2.55592143097521	7.04612889201737	5.73861339915023	3.46398570474229	8.10744277987998	3.61483346914062	7.58033358255342	11.1872636054923	12.2778424694461	7.55517189802764	5.8475830032627	5.07014140357525	5.10078363731388	4.54614840709526	19.1358488505787	5.22889365789812	3.82363456171515	12.0170931132443	3.51106582616432	4.3221398206993	8.72585211321959	7.16995665249064	4.53619605299766	13.1306489381776	4.3967726300441	3.83947240199623	6.30538847766725	1.26884177162455	2.09134280939105	2.48399978850516	5.13160955237598	2.54320530105713	4.81725605348439	3.57699115767786	3.64822847132952	1.6463900018028	6.10369189992446	3.83045847128132	5.05843135220458	10.4080655569356	5.92240632445311	8.11700713532674	3.97080392669397
AACAATGTAGGTAAGGGAAGTCGGCAAGCCGGATCCGTAACTTCGGGATAAGGATTG	rRNA	11.8067886056193	10.047118028519	1.65175303090328	8.18836330994161	3.05814621095684	4.01644796296105	7.54942381287575	8.21063147878417	8.65996426185572	4.84340737499323	1.35556255092773	6.78240373175833	8.13619171308533	11.548465689083	5.51323354720936	3.68651971944822	3.73589366579229	3.82558772798541	1.91948488299578	13.7302418306412	3.95071965263414	4.1177602972317	6.40911632706362	6.46036112014235	3.53629621693579	6.12887231761852	6.14567713070626	1.51206535099922	4.86739572708308	1.04134088606308	4.08718029889921	7.6469604941922	0.986876933485764	0.770494719249336	2.01085697164703	2.93234831564342	0.346800722871427	4.95106872163673	3.27039191559118	1.45929138853181	0.493917000540839	3.12628121703448	3.70689529478838	3.05858639900742	5.85453687577627	3.807261208577	6.36628010613862	6.58018936423572
AACAATGTAGGTAAGGGAAGTCGGCAAGCCGGATCCGTAACTTCGGGATAAGGATTGG	rRNA	8.19029479849269	8.07709488567217	2.03292680726558	7.7384532379668	3.74869535536645	2.31250034231091	8.25403670207749	3.44316803949014	7.43738107194668	3.05345247553921	2.25927091821289	5.05355572170228	6.30554857764113	5.34876305599632	5.61533046475027	4.32212656762895	7.38283748239905	5.00269164428861	2.12153592331112	16.43304534061	5.11269602105594	3.38244595844033	1.6022790817659	7.30301691842179	5.36993129238398	3.94740928931363	2.81676868490704	0.930501754461058	3.62224798294555	1.04134088606308	5.32571978341412	5.50044526775229	1.55080660976334	0.550353370892383	1.18285704214531	2.82762159008473	3.0056062648857	5.62013206239845	3.67919090504008	1.16743311082545	1.6463900018028	2.08418747802299	2.9655162358307	2.11748289162052	9.32389206142146	4.37129990614396	10.5043621751287	7.26089860881183
AACAATGTAGGTAAGGGAAGTCGGCAAGCCGGATCCGTAACTTCGGGATAAGGATTGGCTCT	rRNA	2.44645169305626	2.56103008570093	0.635289627270493	1.61967625910933	1.28244841104642	2.19078979797875	9.86458044882432	0.176572719973853	1.73199285237114	1.36878904075896	2.56050704064127	2.39378955238529	4.5766078386105	2.06656754436222	5.00274895950479	2.7966701319952	2.93534502312251	4.61032367218755	1.91948488299578	5.18938273914	3.02113855789669	4.55894890050653	3.20455816353181	3.0897379270246	2.75045261317228	3.73965090566554	1.87784578993802	0.581563596538161	2.26390498934097	1.50415905764666	2.72478686593281	3.48808724296486	0.140982419069395	1.21077741596324	2.01085697164703	2.40871468784995	2.89000602392856	4.14819271272267	2.45279393669339	1.60522052738499	0.16463900018028	2.38192854631199	0.864942235450621	0.235275876846724	4.11985928295367	1.69211609270089	2.38735503980198	2.60938543754175
AACAATGTAGGTAAGGGAAGTCGGCAAGCCGGATCCGTAACTTCGGGATAAGGATTGGCTCTAAG	rRNA	2.23371676322528	3.25053818569734	0.635289627270493	2.96940647503377	1.57839804436482	0.365131632996459	9.15996755962258	2.56030443962087	2.54704831231051	1.36878904075896	0.60247224485677	1.0639064677268	2.4408575139256	2.67438152799816	3.57339211393199	1.52545643563375	1.69004713452508	2.05993185353061	1.1112807217344	9.18953193389375	3.02113855789669	1.61769154534103	3.20455816353181	2.24708212874517	1.57168720752702	2.49310060377703	1.4510626558612	1.04681447376869	1.58473349253868	0.578522714479486	2.60093291748132	4.15887325122734	1.40982419069395	1.54098943849867	1.41942845057438	1.98980778561518	2.42760506009999	4.14819271272267	1.22639696834669	1.45929138853181	1.48175100162252	1.63757587558949	0.370689529478838	1.64693113792707	5.96295422532768	2.53817413905133	5.0930240849109	2.9497400598298
AACAATGTAGGTAAGGGAAGTCGGCAAGCCGGATCCGTAACTTCGGGATAAGGATTGGCTCTAAGG	rRNA	5.31837324577447	5.81156827139827	1.27057925454099	3.50929856140355	4.14329486645766	2.19078979797875	7.65008279704743	4.94403615926789	4.27904116468165	3.47461833423428	3.01236122428385	2.65976616931699	6.61065576688183	2.91750712145254	6.94259039278216	4.06788382835666	4.89224170520419	4.70841566521281	3.63691872567621	16.865493902205	3.6021267421076	4.55894890050653	3.20455816353181	4.63460689053691	2.6194786792117	8.82973130504364	2.13391567038412	0.814189035153426	2.82988123667621	1.38845451475077	3.22020265973877	4.82965925948981	0.704912095346974	1.43091876432019	1.30114274635985	3.87488884567166	4.97081036115712	5.62013206239845	3.16819216822896	1.31336224967863	2.4695850027042	1.33983480730049	2.9655162358307	1.52929319950371	9.97439615872994	4.79432892931918	5.88880909817823	9.07612326101478
AACAATGTAGGTAAGGGAAGTCGGCAAGCCGGATCCGTAACTTCGGGATAAGGATTGGCTCTAAGGG	rRNA	5.53110817560545	4.13704859997843	0.889405478178691	3.05938848942873	2.76219657763844	1.58223707631799	3.32174647766533	3.44316803949014	4.17715923218923	2.42170368749662	2.71112510185546	2.52677786085114	5.7970365955733	5.22720025926913	5.41113662966845	3.55939834981208	3.29114441986464	4.21795570008648	1.81845936283811	9.51386835509	2.44015037368579	3.5295088261986	4.80683724529771	5.75814795490949	2.22655687732994	4.88232201573001	1.79248916312266	1.04681447376869	2.37710023880802	1.38845451475077	3.22020265973877	7.24448888923472	0.563929676277579	0.440282696713906	0.82799992950172	2.09453451117387	2.1964045781857	3.3453167038086	2.86159292614229	1.45929138853181	1.48175100162252	1.63757587558949	2.59482670635186	1.76456907635043	9.6491441100757	4.08928055736048	7.16206511940595	4.42461008974471
AACAATGTAGGTAAGGGAAGTCGGCAAGCCGGATCCGTAACTTCGGGATAAGGATTGGCTCTAAGGGC	rRNA	6.38204789492937	3.94004628569374	1.01646340363279	4.67906474853806	3.05814621095684	1.46052653198584	3.72438241435204	1.14772267983005	2.0376386498484	2.21112075814909	3.76545153035481	3.32470771164624	5.28852461350547	3.89000949527005	3.87968286655473	2.54242739272291	1.86794683289614	5.39505961638968	2.42461248378414	13.7302418306412	4.7641031105294	2.9412573551655	2.40341862264886	6.60080375318893	2.75045261317228	6.44050989309065	2.13391567038412	1.51206535099922	6.33893397015471	1.61986360054256	3.34405660819026	4.69550205783732	0.563929676277579	1.54098943849867	2.01085697164703	2.51344141340864	1.15600240957142	7.49350941653127	2.75939317878006	0.875574833119085	1.48175100162252	2.97741068288998	0.988505411943567	3.4115002142775	10.516482906487	4.37129990614396	4.77471007960397	6.35328628271035
AACAATGTAGGTAAGGGAAGTCGGCAAGCCGGATCCGTAACTTCGGGATAAGGATTGGCTCTAAGGGCT	rRNA	7.23298761425328	7.38758678567576	1.52469510544918	4.5890827341431	3.25544596650245	1.82565816498229	11.4751241955711	1.94229991971238	6.41856174702247	5.36986469836206	8.43461142799478	4.78757910477058	6.50895337046827	8.02314458399448	5.20694279458662	6.73743259071572	6.76018853810033	6.27788755361708	4.0410208063069	29.9470628904538	10.5739849526384	9.55908640428788	13.6193721950102	8.84788588193409	5.2389573584234	9.24524807233981	5.46282411618334	1.62837807030685	6.79171496802291	3.35543174398102	5.57342768031711	7.11033168758222	2.6786659623185	4.73303898967449	3.19371401379235	8.90177167248895	7.05161469838568	8.43019809359768	6.33638433645792	4.08601588788906	5.26844800576895	6.40143296821346	3.45976894180249	4.11732784481768	20.9245484634226	8.03755144032922	15.9157002653466	16.7908280328773
AACAATGTAGGTAAGGGAAGTCGGCAAGCCGGATCCGTAACTTCGGGATAAGGATTGGCTCTAAGGGCTGGG	rRNA	8.72213212307014	10.8351272856578	0.635289627270493	5.39892086369776	4.63654425532167	3.04276360830382	6.34151600281563	6.26833155907179	7.23361720696184	3.89578419292934	3.01236122428385	6.25045049789493	6.00044138840043	5.10563746254194	10.3117886716323	9.15273861380248	6.04858974461609	9.41683133042562	5.1523015280413	16.7573817618063	6.39087002631993	6.4707661813641	4.80683724529771	8.14567271670123	4.58408768862047	7.99869777045129	5.46282411618334	1.04681447376869	5.20698147548423	1.27274997185487	4.83030398960816	9.25684691402214	2.25571870511032	2.53162550610496	2.72057119693422	4.8174293756999	1.61840337339999	11.2402641247969	5.31438686283567	1.16743311082545	3.29278000360559	2.53079908045648	2.34770035336597	5.2937072290513	20.0572096670113	6.62745469641181	11.3001471883961	11.4586056170312
[truncated: 29,367 more rows]
[truncated: 24 more columns]

## Sheet: 2
Supplementary Data 2: Couples divided by High and Low Sperm Concentration
[truncated: 23 more rows]

## Sheet: 3
Supplementary Data 3: DEGs Sperm Concentration High vs Low (>/<16 million sperm/mL)
[truncated: 29,835 more rows]

## Sheet: 4
Supplementary Data 4: Couples divided by High and Low Fertilisation Rate
[truncated: 23 more rows]

[truncated: 8 more sheets: 5, 6, 7, 8, 9, 10, 11, 12]
